# Supplementary material for: Novel Endophytic Pseudescherichia sp. GSE25 Strain Significantly Controls Fusarium graminearum and Reduces Deoxynivalenol in Wheat
Source: Toxins (Basel). 2023 Dec 15;15(12):702. doi: 10.3390/toxins15120702 (PMC10747052; doi:10.3390/toxins15120702)
Supplement: Supplementary file 1 [file toxins-15-00702-s001.zip]

Archive with 7 entries (7 files):
- Figure S1.pdf
- Figure S2.pdf
- Figure S3.pdf
- Table S1.pdf
- Table S2.xlsx
- Table S3.xlsx
- Table S4.xlsx
