# Supplementary material for: Novel Endophytic Pseudescherichia sp. GSE25 Strain Significantly Controls Fusarium graminearum and Reduces Deoxynivalenol in Wheat
Source: Toxins (Basel). 2023 Dec 15;15(12):702. doi: 10.3390/toxins15120702 (PMC10747052; doi:10.3390/toxins15120702)
Supplement: Supplementary file 1 [file toxins-15-00702-s001.zip › Table S2.xlsx]

## Sheet: Sheet1
Table S2. Annotation of variation gene loci in Fusarium graminearum PH-1.
variant effects	Symbol	chromosome	start position	end position	reference nucleotides	observed nucleotides
intergenic	NONE(dist=NONE),NONE(dist=NONE)	chr1	1043728	1043729	AG	-
intergenic	NONE(dist=NONE),NONE(dist=NONE)	chr1	1048172	1048173	GA	-
intergenic	NONE(dist=NONE),NONE(dist=NONE)	chr1	1447108	1447121	TTTTTTTTTTTTTT	-
intergenic	NONE(dist=NONE),NONE(dist=NONE)	chr1	1447107	1447121	TTTTTTTTTTTTTTT	-
intergenic	NONE(dist=NONE),NONE(dist=NONE)	chr1	1447110	1447122	TTTTTTTTTTTTG	-
intergenic	NONE(dist=NONE),NONE(dist=NONE)	chr1	1845928	1845929	GT	-
intergenic	NONE(dist=NONE),NONE(dist=NONE)	chr1	3493507	3493507	G	C
intergenic	NONE(dist=NONE),NONE(dist=NONE)	chr1	3702482	3702482	T	C
intergenic	NONE(dist=NONE),NONE(dist=NONE)	chr1	4170676	4170677	CT	-
intergenic	NONE(dist=NONE),NONE(dist=NONE)	chr1	5250261	5250262	CA	-
intergenic	NONE(dist=NONE),NONE(dist=NONE)	chr1	5602568	5602569	AT	-
intergenic	NONE(dist=NONE),NONE(dist=NONE)	chr1	6193223	6193252	AAGATGAAGATGAAGATGAAGATGAAGATG	-
intergenic	NONE(dist=NONE),NONE(dist=NONE)	chr1	6598504	6598504	-	TA
intergenic	NONE(dist=NONE),NONE(dist=NONE)	chr1	7341001	7341001	-	AT
intergenic	NONE(dist=NONE),NONE(dist=NONE)	chr1	7427713	7427713	C	G
intergenic	NONE(dist=NONE),NONE(dist=NONE)	chr1	8506643	8506644	TG	-
intergenic	NONE(dist=NONE),NONE(dist=NONE)	chr1	8963951	8963951	C	A
intergenic	NONE(dist=NONE),NONE(dist=NONE)	chr1	10408644	10408645	TC	-
intergenic	NONE(dist=NONE),NONE(dist=NONE)	chr1	11745165	11745165	-	TA
intergenic	NONE(dist=NONE),NONE(dist=NONE)	chr2	11343	11343	G	A
intergenic	NONE(dist=NONE),NONE(dist=NONE)	chr2	11383	11383	G	A
intergenic	NONE(dist=NONE),NONE(dist=NONE)	chr2	11400	11400	G	A
intergenic	NONE(dist=NONE),NONE(dist=NONE)	chr2	11408	11408	G	A
intergenic	NONE(dist=NONE),NONE(dist=NONE)	chr2	11409	11409	C	T
intergenic	NONE(dist=NONE),NONE(dist=NONE)	chr2	11410	11410	G	A
intergenic	NONE(dist=NONE),NONE(dist=NONE)	chr2	11419	11419	G	A
intergenic	NONE(dist=NONE),NONE(dist=NONE)	chr2	11429	11429	G	A
intergenic	NONE(dist=NONE),NONE(dist=NONE)	chr2	11433	11433	G	A
intergenic	NONE(dist=NONE),NONE(dist=NONE)	chr2	11439	11439	C	T
intergenic	NONE(dist=NONE),NONE(dist=NONE)	chr2	11441	11441	G	A
intergenic	NONE(dist=NONE),NONE(dist=NONE)	chr2	11515	11515	G	A
intergenic	NONE(dist=NONE),NONE(dist=NONE)	chr2	11531	11531	G	A
intergenic	NONE(dist=NONE),NONE(dist=NONE)	chr2	11566	11566	G	A
intergenic	NONE(dist=NONE),NONE(dist=NONE)	chr2	11568	11568	C	T
intergenic	NONE(dist=NONE),NONE(dist=NONE)	chr2	11575	11575	C	T
intergenic	NONE(dist=NONE),NONE(dist=NONE)	chr2	11577	11577	C	T
intergenic	NONE(dist=NONE),NONE(dist=NONE)	chr2	11578	11578	G	A
intergenic	NONE(dist=NONE),NONE(dist=NONE)	chr2	11586	11586	C	T
intergenic	NONE(dist=NONE),NONE(dist=NONE)	chr2	11588	11588	C	T
intergenic	NONE(dist=NONE),NONE(dist=NONE)	chr2	11595	11595	G	A
intergenic	NONE(dist=NONE),NONE(dist=NONE)	chr2	11597	11597	C	T
intergenic	NONE(dist=NONE),NONE(dist=NONE)	chr2	11604	11604	G	A
intergenic	NONE(dist=NONE),NONE(dist=NONE)	chr2	11610	11610	C	T
intergenic	NONE(dist=NONE),NONE(dist=NONE)	chr2	11611	11611	G	A
intergenic	NONE(dist=NONE),NONE(dist=NONE)	chr2	11618	11618	C	T
intergenic	NONE(dist=NONE),NONE(dist=NONE)	chr2	11619	11619	C	T
intergenic	NONE(dist=NONE),NONE(dist=NONE)	chr2	11620	11620	G	A
intergenic	NONE(dist=NONE),NONE(dist=NONE)	chr2	11624	11624	G	A
intergenic	NONE(dist=NONE),NONE(dist=NONE)	chr2	11631	11631	C	T
intergenic	NONE(dist=NONE),NONE(dist=NONE)	chr2	11651	11651	C	T
intergenic	NONE(dist=NONE),NONE(dist=NONE)	chr2	11653	11653	G	A
intergenic	NONE(dist=NONE),NONE(dist=NONE)	chr2	11661	11661	C	T
intergenic	NONE(dist=NONE),NONE(dist=NONE)	chr2	11662	11662	G	A
intergenic	NONE(dist=NONE),NONE(dist=NONE)	chr2	11668	11668	C	T
intergenic	NONE(dist=NONE),NONE(dist=NONE)	chr2	11676	11676	G	A
intergenic	NONE(dist=NONE),NONE(dist=NONE)	chr2	11734	11734	G	A
intergenic	NONE(dist=NONE),NONE(dist=NONE)	chr2	11750	11750	G	A
intergenic	NONE(dist=NONE),NONE(dist=NONE)	chr2	11758	11758	G	A
intergenic	NONE(dist=NONE),NONE(dist=NONE)	chr2	11767	11767	G	A
intergenic	NONE(dist=NONE),NONE(dist=NONE)	chr2	11776	11776	G	A
intergenic	NONE(dist=NONE),NONE(dist=NONE)	chr2	11804	11804	G	A
intergenic	NONE(dist=NONE),NONE(dist=NONE)	chr2	11810	11810	G	A
intergenic	NONE(dist=NONE),NONE(dist=NONE)	chr2	11813	11813	G	A
intergenic	NONE(dist=NONE),NONE(dist=NONE)	chr2	11842	11842	C	T
intergenic	NONE(dist=NONE),NONE(dist=NONE)	chr2	11855	11855	G	A
intergenic	NONE(dist=NONE),NONE(dist=NONE)	chr2	11871	11871	G	A
intergenic	NONE(dist=NONE),NONE(dist=NONE)	chr2	11886	11886	G	A
intergenic	NONE(dist=NONE),NONE(dist=NONE)	chr2	11891	11891	G	A
intergenic	NONE(dist=NONE),NONE(dist=NONE)	chr2	11919	11919	G	A
intergenic	NONE(dist=NONE),NONE(dist=NONE)	chr2	11988	11988	C	T
intergenic	NONE(dist=NONE),NONE(dist=NONE)	chr2	12093	12093	A	G
intergenic	NONE(dist=NONE),NONE(dist=NONE)	chr2	12142	12142	G	A
intergenic	NONE(dist=NONE),NONE(dist=NONE)	chr2	12155	12155	G	A
intergenic	NONE(dist=NONE),NONE(dist=NONE)	chr2	12156	12156	A	G
intergenic	NONE(dist=NONE),NONE(dist=NONE)	chr2	12312	12312	-	T
intergenic	NONE(dist=NONE),NONE(dist=NONE)	chr2	12319	12319	T	A
intergenic	NONE(dist=NONE),NONE(dist=NONE)	chr2	12412	12412	C	T
intergenic	NONE(dist=NONE),NONE(dist=NONE)	chr2	12448	12448	C	T
intergenic	NONE(dist=NONE),NONE(dist=NONE)	chr2	12452	12452	T	C
intergenic	NONE(dist=NONE),NONE(dist=NONE)	chr2	12463	12463	C	T
intergenic	NONE(dist=NONE),NONE(dist=NONE)	chr2	12485	12485	T	C
intergenic	NONE(dist=NONE),NONE(dist=NONE)	chr2	12486	12486	A	G
intergenic	NONE(dist=NONE),NONE(dist=NONE)	chr2	12505	12505	T	C
intergenic	NONE(dist=NONE),NONE(dist=NONE)	chr2	12556	12556	T	C
intergenic	NONE(dist=NONE),NONE(dist=NONE)	chr2	12565	12565	C	T
intergenic	NONE(dist=NONE),NONE(dist=NONE)	chr2	12568	12568	T	C
intergenic	NONE(dist=NONE),NONE(dist=NONE)	chr2	12587	12587	C	T
intergenic	NONE(dist=NONE),NONE(dist=NONE)	chr2	12601	12601	A	T
intergenic	NONE(dist=NONE),NONE(dist=NONE)	chr2	12630	12630	C	T
intergenic	NONE(dist=NONE),NONE(dist=NONE)	chr2	12664	12664	A	G
intergenic	NONE(dist=NONE),NONE(dist=NONE)	chr2	12674	12674	C	T
intergenic	NONE(dist=NONE),NONE(dist=NONE)	chr2	12688	12688	C	T
intergenic	NONE(dist=NONE),NONE(dist=NONE)	chr2	12706	12706	C	T
intergenic	NONE(dist=NONE),NONE(dist=NONE)	chr2	12716	12716	G	A
intergenic	NONE(dist=NONE),NONE(dist=NONE)	chr2	12717	12717	C	T
intergenic	NONE(dist=NONE),NONE(dist=NONE)	chr2	12752	12752	C	T
intergenic	NONE(dist=NONE),NONE(dist=NONE)	chr2	12767	12767	C	T
intergenic	NONE(dist=NONE),NONE(dist=NONE)	chr2	12796	12796	C	T
intergenic	NONE(dist=NONE),NONE(dist=NONE)	chr2	12821	12821	G	A
intergenic	NONE(dist=NONE),NONE(dist=NONE)	chr2	12831	12831	C	T
intergenic	NONE(dist=NONE),NONE(dist=NONE)	chr2	12843	12843	C	T
intergenic	NONE(dist=NONE),NONE(dist=NONE)	chr2	12847	12847	C	T
intergenic	NONE(dist=NONE),NONE(dist=NONE)	chr2	12873	12873	C	T
intergenic	NONE(dist=NONE),NONE(dist=NONE)	chr2	12883	12883	C	T
intergenic	NONE(dist=NONE),NONE(dist=NONE)	chr2	12889	12889	C	T
intergenic	NONE(dist=NONE),NONE(dist=NONE)	chr2	12901	12901	T	C
intergenic	NONE(dist=NONE),NONE(dist=NONE)	chr2	12902	12902	T	C
intergenic	NONE(dist=NONE),NONE(dist=NONE)	chr2	12904	12904	A	G
intergenic	NONE(dist=NONE),NONE(dist=NONE)	chr2	12915	12915	T	C
intergenic	NONE(dist=NONE),NONE(dist=NONE)	chr2	12919	12919	C	T
intergenic	NONE(dist=NONE),NONE(dist=NONE)	chr2	12931	12931	T	C
intergenic	NONE(dist=NONE),NONE(dist=NONE)	chr2	12932	12932	T	C
intergenic	NONE(dist=NONE),NONE(dist=NONE)	chr2	13014	13014	C	T
intergenic	NONE(dist=NONE),NONE(dist=NONE)	chr2	13016	13016	G	A
intergenic	NONE(dist=NONE),NONE(dist=NONE)	chr2	13026	13026	C	T
intergenic	NONE(dist=NONE),NONE(dist=NONE)	chr2	13027	13027	G	A
intergenic	NONE(dist=NONE),NONE(dist=NONE)	chr2	13028	13028	C	T
intergenic	NONE(dist=NONE),NONE(dist=NONE)	chr2	13033	13033	C	T
intergenic	NONE(dist=NONE),NONE(dist=NONE)	chr2	13051	13051	C	T
intergenic	NONE(dist=NONE),NONE(dist=NONE)	chr2	13073	13073	C	T
intergenic	NONE(dist=NONE),NONE(dist=NONE)	chr2	13074	13074	C	T
intergenic	NONE(dist=NONE),NONE(dist=NONE)	chr2	13086	13086	T	C
intergenic	NONE(dist=NONE),NONE(dist=NONE)	chr2	13102	13102	G	A
intergenic	NONE(dist=NONE),NONE(dist=NONE)	chr2	13113	13113	T	C
intergenic	NONE(dist=NONE),NONE(dist=NONE)	chr2	13125	13125	C	T
intergenic	NONE(dist=NONE),NONE(dist=NONE)	chr2	13127	13127	G	A
intergenic	NONE(dist=NONE),NONE(dist=NONE)	chr2	13157	13157	T	C
intergenic	NONE(dist=NONE),NONE(dist=NONE)	chr2	13168	13168	G	A
intergenic	NONE(dist=NONE),NONE(dist=NONE)	chr2	13171	13171	C	T
intergenic	NONE(dist=NONE),NONE(dist=NONE)	chr2	13176	13176	T	C
intergenic	NONE(dist=NONE),NONE(dist=NONE)	chr2	13177	13177	C	T
intergenic	NONE(dist=NONE),NONE(dist=NONE)	chr2	13183	13183	A	G
intergenic	NONE(dist=NONE),NONE(dist=NONE)	chr2	13207	13207	C	T
intergenic	NONE(dist=NONE),NONE(dist=NONE)	chr2	13231	13231	T	C
intergenic	NONE(dist=NONE),NONE(dist=NONE)	chr2	13237	13237	A	G
intergenic	NONE(dist=NONE),NONE(dist=NONE)	chr2	13256	13256	T	C
intergenic	NONE(dist=NONE),NONE(dist=NONE)	chr2	13289	13289	A	G
intergenic	NONE(dist=NONE),NONE(dist=NONE)	chr2	13326	13326	C	T
intergenic	NONE(dist=NONE),NONE(dist=NONE)	chr2	13394	13394	T	C
intergenic	NONE(dist=NONE),NONE(dist=NONE)	chr2	13406	13406	C	T
intergenic	NONE(dist=NONE),NONE(dist=NONE)	chr2	13407	13407	C	T
intergenic	NONE(dist=NONE),NONE(dist=NONE)	chr2	13416	13416	C	T
intergenic	NONE(dist=NONE),NONE(dist=NONE)	chr2	13420	13420	C	T
intergenic	NONE(dist=NONE),NONE(dist=NONE)	chr2	13428	13428	G	A
intergenic	NONE(dist=NONE),NONE(dist=NONE)	chr2	13430	13430	C	T
intergenic	NONE(dist=NONE),NONE(dist=NONE)	chr2	13431	13431	G	A
intergenic	NONE(dist=NONE),NONE(dist=NONE)	chr2	13443	13443	T	C
intergenic	NONE(dist=NONE),NONE(dist=NONE)	chr2	13457	13457	C	T
intergenic	NONE(dist=NONE),NONE(dist=NONE)	chr2	13458	13458	G	A
intergenic	NONE(dist=NONE),NONE(dist=NONE)	chr2	13498	13498	C	T
intergenic	NONE(dist=NONE),NONE(dist=NONE)	chr2	13554	13554	G	A
intergenic	NONE(dist=NONE),NONE(dist=NONE)	chr2	13561	13561	T	C
intergenic	NONE(dist=NONE),NONE(dist=NONE)	chr2	13565	13565	C	T
intergenic	NONE(dist=NONE),NONE(dist=NONE)	chr2	13582	13582	T	C
intergenic	NONE(dist=NONE),NONE(dist=NONE)	chr2	13584	13584	C	T
intergenic	NONE(dist=NONE),NONE(dist=NONE)	chr2	13591	13591	T	C
intergenic	NONE(dist=NONE),NONE(dist=NONE)	chr2	13593	13593	A	G
intergenic	NONE(dist=NONE),NONE(dist=NONE)	chr2	13630	13630	C	T
intergenic	NONE(dist=NONE),NONE(dist=NONE)	chr2	13645	13645	T	C
intergenic	NONE(dist=NONE),NONE(dist=NONE)	chr2	13674	13674	T	C
intergenic	NONE(dist=NONE),NONE(dist=NONE)	chr2	13682	13682	G	A
intergenic	NONE(dist=NONE),NONE(dist=NONE)	chr2	13690	13690	T	C
intergenic	NONE(dist=NONE),NONE(dist=NONE)	chr2	994424	994424	-	CGAGCC
intergenic	NONE(dist=NONE),NONE(dist=NONE)	chr2	1363839	1363844	AGGAGG	-
intergenic	NONE(dist=NONE),NONE(dist=NONE)	chr2	1481121	1481121	-	TC
intergenic	NONE(dist=NONE),NONE(dist=NONE)	chr2	2348360	2348361	CA	-
intergenic	NONE(dist=NONE),NONE(dist=NONE)	chr2	3239294	3239294	G	C
intergenic	NONE(dist=NONE),NONE(dist=NONE)	chr2	3296568	3296568	-	AT
intergenic	NONE(dist=NONE),NONE(dist=NONE)	chr2	4234885	4234886	TG	-
intergenic	NONE(dist=NONE),NONE(dist=NONE)	chr2	4704391	4704394	CTCT	-
intergenic	NONE(dist=NONE),NONE(dist=NONE)	chr2	5068104	5068105	TA	-
intergenic	NONE(dist=NONE),NONE(dist=NONE)	chr2	5285255	5285255	-	TCCCCCTCCTCCTCCTCCTCCTCCTCC
intergenic	NONE(dist=NONE),NONE(dist=NONE)	chr2	5285290	5285290	-	CTCCTCCTCCTCCTCCTCCTCCTC
intergenic	NONE(dist=NONE),NONE(dist=NONE)	chr2	5285290	5285290	-	CTCCTCCTCCTCCTCCTCCCCCTCCTC
intergenic	NONE(dist=NONE),NONE(dist=NONE)	chr2	6031941	6031941	A	G
intergenic	NONE(dist=NONE),NONE(dist=NONE)	chr2	7194619	7194620	AG	-
intergenic	NONE(dist=NONE),NONE(dist=NONE)	chr2	8115442	8115443	AC	-
intergenic	NONE(dist=NONE),NONE(dist=NONE)	chr3	114197	114197	A	C
intergenic	NONE(dist=NONE),NONE(dist=NONE)	chr3	114283	114283	G	A
intergenic	NONE(dist=NONE),NONE(dist=NONE)	chr3	114335	114335	C	T
intergenic	NONE(dist=NONE),NONE(dist=NONE)	chr3	114382	114382	A	G
intergenic	NONE(dist=NONE),NONE(dist=NONE)	chr3	514529	514552	CGACCTAGACGTACATGACCTACA	-
intergenic	NONE(dist=NONE),NONE(dist=NONE)	chr3	514545	514545	G	A
intergenic	NONE(dist=NONE),NONE(dist=NONE)	chr3	514548	514548	C	G
intergenic	NONE(dist=NONE),NONE(dist=NONE)	chr3	514552	514552	A	G
intergenic	NONE(dist=NONE),NONE(dist=NONE)	chr3	514565	514565	A	G
intergenic	NONE(dist=NONE),NONE(dist=NONE)	chr3	514570	514570	A	G
intergenic	NONE(dist=NONE),NONE(dist=NONE)	chr3	514572	514572	C	G
intergenic	NONE(dist=NONE),NONE(dist=NONE)	chr3	1739668	1739669	GT	-
intergenic	NONE(dist=NONE),NONE(dist=NONE)	chr3	1940982	1940983	TG	-
intergenic	NONE(dist=NONE),NONE(dist=NONE)	chr3	2295628	2295629	GA	-
intergenic	NONE(dist=NONE),NONE(dist=NONE)	chr3	4033253	4033253	A	G
intergenic	NONE(dist=NONE),NONE(dist=NONE)	chr3	4124385	4124385	A	C
intergenic	NONE(dist=NONE),NONE(dist=NONE)	chr3	5353953	5353953	-	AC
intergenic	NONE(dist=NONE),NONE(dist=NONE)	chr3	5353957	5353957	A	T
intergenic	NONE(dist=NONE),NONE(dist=NONE)	chr3	5353960	5353960	T	A
intergenic	NONE(dist=NONE),NONE(dist=NONE)	chr3	5353961	5353961	A	T
intergenic	NONE(dist=NONE),NONE(dist=NONE)	chr3	5353963	5353963	G	T
intergenic	NONE(dist=NONE),NONE(dist=NONE)	chr3	5376219	5376231	AAATAGTAGATTA	-
intergenic	NONE(dist=NONE),NONE(dist=NONE)	chr3	5550640	5550642	TGC	-
intergenic	NONE(dist=NONE),NONE(dist=NONE)	chr3	7361716	7361716	C	T
intergenic	NONE(dist=NONE),NONE(dist=NONE)	chr4	613603	613604	GT	-
intergenic	NONE(dist=NONE),NONE(dist=NONE)	chr4	3301867	3301867	G	C
intergenic	NONE(dist=NONE),NONE(dist=NONE)	chr4	3301872	3301872	G	C
intergenic	NONE(dist=NONE),NONE(dist=NONE)	chr4	4708400	4708400	C	T
intergenic	NONE(dist=NONE),NONE(dist=NONE)	chr4	4730127	4730127	-	CTGCT
intergenic	NONE(dist=NONE),NONE(dist=NONE)	chr4	5055341	5055370	CTTTTTATAAGATAATTAATTTATAAGATA	-
intergenic	NONE(dist=NONE),NONE(dist=NONE)	chr4	5055366	5055395	AGATAATTTTTATAAGATAATTAATTTATA	-
intergenic	NONE(dist=NONE),NONE(dist=NONE)	chr4	5055367	5055396	GATAATTTTTATAAGATAATTAATTTATAC	-
intergenic	NONE(dist=NONE),NONE(dist=NONE)	chr4	5104304	5104304	T	A
intergenic	NONE(dist=NONE),NONE(dist=NONE)	chr4	7666357	7666357	G	A
intergenic	NONE(dist=NONE),NONE(dist=NONE)	chr4	8007955	8007955	T	C
intergenic	NONE(dist=NONE),NONE(dist=NONE)	chr1	459169	459169	A	T
intergenic	NONE(dist=NONE),NONE(dist=NONE)	chr1	902487	902487	A	C
intergenic	NONE(dist=NONE),NONE(dist=NONE)	chr1	2857323	2857323	A	G
intergenic	NONE(dist=NONE),NONE(dist=NONE)	chr1	2857324	2857324	T	C
intergenic	NONE(dist=NONE),NONE(dist=NONE)	chr1	3565396	3565396	G	C
intergenic	NONE(dist=NONE),NONE(dist=NONE)	chr1	3565399	3565399	G	C
intergenic	NONE(dist=NONE),NONE(dist=NONE)	chr1	3565420	3565420	A	T
intergenic	NONE(dist=NONE),NONE(dist=NONE)	chr1	3565426	3565426	A	G
intergenic	NONE(dist=NONE),NONE(dist=NONE)	chr1	3565429	3565429	G	A
intergenic	NONE(dist=NONE),NONE(dist=NONE)	chr1	3565433	3565433	T	A
intergenic	NONE(dist=NONE),NONE(dist=NONE)	chr1	3565435	3565435	A	C
intergenic	NONE(dist=NONE),NONE(dist=NONE)	chr1	3565438	3565438	C	T
intergenic	NONE(dist=NONE),NONE(dist=NONE)	chr1	3565450	3565450	A	T
intergenic	NONE(dist=NONE),NONE(dist=NONE)	chr1	3565456	3565456	T	A
intergenic	NONE(dist=NONE),NONE(dist=NONE)	chr1	3565462	3565462	A	C
intergenic	NONE(dist=NONE),NONE(dist=NONE)	chr1	3670264	3670264	T	A
intergenic	NONE(dist=NONE),NONE(dist=NONE)	chr1	6521593	6521593	-	A
intergenic	NONE(dist=NONE),NONE(dist=NONE)	chr1	8483320	8483320	T	G
intergenic	NONE(dist=NONE),NONE(dist=NONE)	chr1	8757519	8757519	G	C
intergenic	NONE(dist=NONE),NONE(dist=NONE)	chr1	9771403	9771403	C	G
intergenic	NONE(dist=NONE),NONE(dist=NONE)	chr1	10756259	10756259	T	G
intergenic	NONE(dist=NONE),NONE(dist=NONE)	chr1	10756268	10756268	T	A
intergenic	NONE(dist=NONE),NONE(dist=NONE)	chr1	10756295	10756295	A	C
intergenic	NONE(dist=NONE),NONE(dist=NONE)	chr1	10756301	10756301	C	A
intergenic	NONE(dist=NONE),NONE(dist=NONE)	chr2	11620	11620	G	A
intergenic	NONE(dist=NONE),NONE(dist=NONE)	chr2	11624	11624	G	A
intergenic	NONE(dist=NONE),NONE(dist=NONE)	chr2	11631	11631	C	T
intergenic	NONE(dist=NONE),NONE(dist=NONE)	chr2	11651	11651	C	T
intergenic	NONE(dist=NONE),NONE(dist=NONE)	chr2	11653	11653	G	A
intergenic	NONE(dist=NONE),NONE(dist=NONE)	chr2	11661	11661	C	T
intergenic	NONE(dist=NONE),NONE(dist=NONE)	chr2	11662	11662	G	A
intergenic	NONE(dist=NONE),NONE(dist=NONE)	chr2	11734	11734	G	A
intergenic	NONE(dist=NONE),NONE(dist=NONE)	chr2	11750	11750	G	A
intergenic	NONE(dist=NONE),NONE(dist=NONE)	chr2	11758	11758	G	A
intergenic	NONE(dist=NONE),NONE(dist=NONE)	chr2	11767	11767	G	A
intergenic	NONE(dist=NONE),NONE(dist=NONE)	chr2	11776	11776	G	A
intergenic	NONE(dist=NONE),NONE(dist=NONE)	chr2	11804	11804	G	A
intergenic	NONE(dist=NONE),NONE(dist=NONE)	chr2	11810	11810	G	A
intergenic	NONE(dist=NONE),NONE(dist=NONE)	chr2	11813	11813	G	A
intergenic	NONE(dist=NONE),NONE(dist=NONE)	chr2	11842	11842	C	T
intergenic	NONE(dist=NONE),NONE(dist=NONE)	chr2	11855	11855	G	A
intergenic	NONE(dist=NONE),NONE(dist=NONE)	chr2	11886	11886	G	A
intergenic	NONE(dist=NONE),NONE(dist=NONE)	chr2	11891	11891	G	A
intergenic	NONE(dist=NONE),NONE(dist=NONE)	chr2	11919	11919	G	A
intergenic	NONE(dist=NONE),NONE(dist=NONE)	chr2	1109758	1109758	G	C
intergenic	NONE(dist=NONE),NONE(dist=NONE)	chr2	1109759	1109759	G	C
intergenic	NONE(dist=NONE),NONE(dist=NONE)	chr2	1109764	1109764	T	C
intergenic	NONE(dist=NONE),NONE(dist=NONE)	chr2	1109765	1109765	T	C
intergenic	NONE(dist=NONE),NONE(dist=NONE)	chr2	2894126	2894126	-	CG
intergenic	NONE(dist=NONE),NONE(dist=NONE)	chr2	3471513	3471513	A	-
intergenic	NONE(dist=NONE),NONE(dist=NONE)	chr2	3888834	3888834	C	T
intergenic	NONE(dist=NONE),NONE(dist=NONE)	chr2	3888842	3888842	C	G
intergenic	NONE(dist=NONE),NONE(dist=NONE)	chr2	3888852	3888852	A	G
intergenic	NONE(dist=NONE),NONE(dist=NONE)	chr2	3888855	3888855	A	C
intergenic	NONE(dist=NONE),NONE(dist=NONE)	chr2	3888864	3888864	G	C
intergenic	NONE(dist=NONE),NONE(dist=NONE)	chr2	6816318	6816318	C	A
intergenic	NONE(dist=NONE),NONE(dist=NONE)	chr2	6816320	6816320	G	-
intergenic	NONE(dist=NONE),NONE(dist=NONE)	chr2	6831990	6831990	G	-
intergenic	NONE(dist=NONE),NONE(dist=NONE)	chr2	7062725	7062725	A	T
intergenic	NONE(dist=NONE),NONE(dist=NONE)	chr3	114197	114197	A	C
intergenic	NONE(dist=NONE),NONE(dist=NONE)	chr3	645679	645679	C	-
intergenic	NONE(dist=NONE),NONE(dist=NONE)	chr3	2069386	2069386	T	C
intergenic	NONE(dist=NONE),NONE(dist=NONE)	chr3	2069389	2069389	A	G
intergenic	NONE(dist=NONE),NONE(dist=NONE)	chr3	2069410	2069410	T	C
intergenic	NONE(dist=NONE),NONE(dist=NONE)	chr3	4581373	4581373	A	T
intergenic	NONE(dist=NONE),NONE(dist=NONE)	chr3	4581379	4581379	A	C
intergenic	NONE(dist=NONE),NONE(dist=NONE)	chr3	4782180	4782180	A	C
intergenic	NONE(dist=NONE),NONE(dist=NONE)	chr3	4809683	4809683	T	C
intergenic	NONE(dist=NONE),NONE(dist=NONE)	chr3	5488452	5488452	C	A
intergenic	NONE(dist=NONE),NONE(dist=NONE)	chr4	2681759	2681759	G	C
intergenic	NONE(dist=NONE),NONE(dist=NONE)	chr4	2810044	2810044	G	C
intergenic	NONE(dist=NONE),NONE(dist=NONE)	chr4	3803410	3803410	G	A
intergenic	NONE(dist=NONE),NONE(dist=NONE)	chr4	4212599	4212599	C	G
intergenic	NONE(dist=NONE),NONE(dist=NONE)	chr4	4212602	4212602	A	C
intergenic	NONE(dist=NONE),NONE(dist=NONE)	chr4	4212623	4212623	C	T
intergenic	NONE(dist=NONE),NONE(dist=NONE)	chr4	5225356	5225356	T	-
intergenic	NONE(dist=NONE),NONE(dist=NONE)	Mt	2026	2026	G	T
intergenic	NONE(dist=NONE),NONE(dist=NONE)	Mt	5765	5765	A	C
intergenic	NONE(dist=NONE),NONE(dist=NONE)	Mt	5768	5768	G	A
intergenic	NONE(dist=NONE),NONE(dist=NONE)	Mt	87280	87280	T	C
intergenic	NONE(dist=NONE),NONE(dist=NONE)	Mt	87523	87523	A	T
intergenic	NONE(dist=NONE),NONE(dist=NONE)	Mt	87524	87524	A	G
intergenic	NONE(dist=NONE),NONE(dist=NONE)	chr1	902487	902487	A	C
intergenic	NONE(dist=NONE),NONE(dist=NONE)	chr1	1510028	1510028	G	T
intergenic	NONE(dist=NONE),NONE(dist=NONE)	chr1	1682356	1682356	-	C
intergenic	NONE(dist=NONE),NONE(dist=NONE)	chr1	2073397	2073397	G	-
intergenic	NONE(dist=NONE),NONE(dist=NONE)	chr1	2561848	2561848	C	-
intergenic	NONE(dist=NONE),NONE(dist=NONE)	chr1	3565396	3565396	G	C
intergenic	NONE(dist=NONE),NONE(dist=NONE)	chr1	3565399	3565399	G	C
intergenic	NONE(dist=NONE),NONE(dist=NONE)	chr1	3565420	3565420	A	T
intergenic	NONE(dist=NONE),NONE(dist=NONE)	chr1	3565426	3565426	A	G
intergenic	NONE(dist=NONE),NONE(dist=NONE)	chr1	3565429	3565429	G	A
intergenic	NONE(dist=NONE),NONE(dist=NONE)	chr1	3565433	3565433	T	A
intergenic	NONE(dist=NONE),NONE(dist=NONE)	chr1	3565435	3565435	A	C
intergenic	NONE(dist=NONE),NONE(dist=NONE)	chr1	3565438	3565438	C	T
intergenic	NONE(dist=NONE),NONE(dist=NONE)	chr1	3565450	3565450	A	T
intergenic	NONE(dist=NONE),NONE(dist=NONE)	chr1	3565456	3565456	T	A
intergenic	NONE(dist=NONE),NONE(dist=NONE)	chr1	3565462	3565462	A	C
intergenic	NONE(dist=NONE),NONE(dist=NONE)	chr1	3565847	3565847	A	G
intergenic	NONE(dist=NONE),NONE(dist=NONE)	chr1	3565856	3565856	A	G
intergenic	NONE(dist=NONE),NONE(dist=NONE)	chr1	3565862	3565862	A	G
intergenic	NONE(dist=NONE),NONE(dist=NONE)	chr1	3565871	3565871	C	T
intergenic	NONE(dist=NONE),NONE(dist=NONE)	chr1	3565880	3565880	T	A
intergenic	NONE(dist=NONE),NONE(dist=NONE)	chr1	3670264	3670264	T	A
intergenic	NONE(dist=NONE),NONE(dist=NONE)	chr1	3990664	3990664	-	T
intergenic	NONE(dist=NONE),NONE(dist=NONE)	chr1	5173273	5173273	A	T
intergenic	NONE(dist=NONE),NONE(dist=NONE)	chr1	6455553	6455553	G	A
intergenic	NONE(dist=NONE),NONE(dist=NONE)	chr1	6455571	6455571	C	G
intergenic	NONE(dist=NONE),NONE(dist=NONE)	chr1	6455581	6455581	T	C
intergenic	NONE(dist=NONE),NONE(dist=NONE)	chr1	6455583	6455583	T	C
intergenic	NONE(dist=NONE),NONE(dist=NONE)	chr1	6455584	6455584	T	A
intergenic	NONE(dist=NONE),NONE(dist=NONE)	chr1	6455585	6455585	C	G
intergenic	NONE(dist=NONE),NONE(dist=NONE)	chr1	6455586	6455586	G	T
intergenic	NONE(dist=NONE),NONE(dist=NONE)	chr1	6455595	6455595	C	T
intergenic	NONE(dist=NONE),NONE(dist=NONE)	chr1	6455598	6455598	C	A
intergenic	NONE(dist=NONE),NONE(dist=NONE)	chr1	6455608	6455608	T	G
intergenic	NONE(dist=NONE),NONE(dist=NONE)	chr1	6455610	6455610	C	A
intergenic	NONE(dist=NONE),NONE(dist=NONE)	chr1	6455650	6455650	C	A
intergenic	NONE(dist=NONE),NONE(dist=NONE)	chr1	7987534	7987534	A	T
intergenic	NONE(dist=NONE),NONE(dist=NONE)	chr1	8160547	8160547	A	G
intergenic	NONE(dist=NONE),NONE(dist=NONE)	chr1	8870703	8870703	-	CC
intergenic	NONE(dist=NONE),NONE(dist=NONE)	chr1	8963951	8963951	C	A
intergenic	NONE(dist=NONE),NONE(dist=NONE)	chr1	9771379	9771379	A	T
intergenic	NONE(dist=NONE),NONE(dist=NONE)	chr1	9771403	9771403	C	G
intergenic	NONE(dist=NONE),NONE(dist=NONE)	chr1	10756259	10756259	T	G
intergenic	NONE(dist=NONE),NONE(dist=NONE)	chr1	10756268	10756268	T	A
intergenic	NONE(dist=NONE),NONE(dist=NONE)	chr1	10756295	10756295	A	C
intergenic	NONE(dist=NONE),NONE(dist=NONE)	chr1	10756301	10756301	C	A
intergenic	NONE(dist=NONE),NONE(dist=NONE)	chr2	11988	11988	C	T
intergenic	NONE(dist=NONE),NONE(dist=NONE)	chr2	13207	13207	C	T
intergenic	NONE(dist=NONE),NONE(dist=NONE)	chr2	13256	13256	T	C
intergenic	NONE(dist=NONE),NONE(dist=NONE)	chr2	13498	13498	C	T
intergenic	NONE(dist=NONE),NONE(dist=NONE)	chr2	1109758	1109758	G	C
intergenic	NONE(dist=NONE),NONE(dist=NONE)	chr2	1109759	1109759	G	C
intergenic	NONE(dist=NONE),NONE(dist=NONE)	chr2	1109764	1109764	T	C
intergenic	NONE(dist=NONE),NONE(dist=NONE)	chr2	1109765	1109765	T	C
intergenic	NONE(dist=NONE),NONE(dist=NONE)	chr2	1769583	1769583	A	C
intergenic	NONE(dist=NONE),NONE(dist=NONE)	chr2	2572736	2572736	T	C
intergenic	NONE(dist=NONE),NONE(dist=NONE)	chr2	2572745	2572745	G	A
intergenic	NONE(dist=NONE),NONE(dist=NONE)	chr2	2572751	2572751	G	A
intergenic	NONE(dist=NONE),NONE(dist=NONE)	chr2	2572759	2572759	A	C
intergenic	NONE(dist=NONE),NONE(dist=NONE)	chr2	2572766	2572766	T	A
intergenic	NONE(dist=NONE),NONE(dist=NONE)	chr2	2572772	2572772	G	A
intergenic	NONE(dist=NONE),NONE(dist=NONE)	chr2	2572796	2572796	A	G
intergenic	NONE(dist=NONE),NONE(dist=NONE)	chr2	2572811	2572811	A	G
intergenic	NONE(dist=NONE),NONE(dist=NONE)	chr2	2572835	2572835	C	T
intergenic	NONE(dist=NONE),NONE(dist=NONE)	chr2	2572846	2572846	A	C
intergenic	NONE(dist=NONE),NONE(dist=NONE)	chr2	2573192	2573192	C	T
intergenic	NONE(dist=NONE),NONE(dist=NONE)	chr2	2573204	2573204	T	C
intergenic	NONE(dist=NONE),NONE(dist=NONE)	chr2	2741306	2741306	C	G
intergenic	NONE(dist=NONE),NONE(dist=NONE)	chr2	3888834	3888834	C	T
intergenic	NONE(dist=NONE),NONE(dist=NONE)	chr2	3888842	3888842	C	G
intergenic	NONE(dist=NONE),NONE(dist=NONE)	chr2	3888852	3888852	A	G
intergenic	NONE(dist=NONE),NONE(dist=NONE)	chr2	3888855	3888855	A	C
intergenic	NONE(dist=NONE),NONE(dist=NONE)	chr2	3888864	3888864	G	C
intergenic	NONE(dist=NONE),NONE(dist=NONE)	chr2	4442094	4442094	A	G
intergenic	NONE(dist=NONE),NONE(dist=NONE)	chr2	5546981	5546981	T	G
intergenic	NONE(dist=NONE),NONE(dist=NONE)	chr2	6816318	6816318	C	A
intergenic	NONE(dist=NONE),NONE(dist=NONE)	chr2	6816320	6816320	G	-
intergenic	NONE(dist=NONE),NONE(dist=NONE)	chr2	6831990	6831990	G	-
intergenic	NONE(dist=NONE),NONE(dist=NONE)	chr2	7062725	7062725	A	T
intergenic	NONE(dist=NONE),NONE(dist=NONE)	chr3	234045	234045	-	T
intergenic	NONE(dist=NONE),NONE(dist=NONE)	chr3	2069386	2069386	T	C
intergenic	NONE(dist=NONE),NONE(dist=NONE)	chr3	2069389	2069389	A	G
intergenic	NONE(dist=NONE),NONE(dist=NONE)	chr3	2069410	2069410	T	C
intergenic	NONE(dist=NONE),NONE(dist=NONE)	chr3	3423249	3423249	G	A
intergenic	NONE(dist=NONE),NONE(dist=NONE)	chr3	3890843	3890843	A	G
intergenic	NONE(dist=NONE),NONE(dist=NONE)	chr3	4581373	4581373	A	T
intergenic	NONE(dist=NONE),NONE(dist=NONE)	chr3	4581379	4581379	A	C
intergenic	NONE(dist=NONE),NONE(dist=NONE)	chr3	4782180	4782180	A	C
intergenic	NONE(dist=NONE),NONE(dist=NONE)	chr3	4809197	4809197	T	A
intergenic	NONE(dist=NONE),NONE(dist=NONE)	chr3	4809200	4809200	T	C
intergenic	NONE(dist=NONE),NONE(dist=NONE)	chr3	5213565	5213565	A	G
intergenic	NONE(dist=NONE),NONE(dist=NONE)	chr3	5488452	5488452	C	A
intergenic	NONE(dist=NONE),NONE(dist=NONE)	chr3	6170322	6170322	G	C
intergenic	NONE(dist=NONE),NONE(dist=NONE)	chr3	6170334	6170334	A	T
intergenic	NONE(dist=NONE),NONE(dist=NONE)	chr3	6170343	6170343	A	C
intergenic	NONE(dist=NONE),NONE(dist=NONE)	chr3	6170388	6170388	G	C
intergenic	NONE(dist=NONE),NONE(dist=NONE)	chr3	6170390	6170390	A	C
intergenic	NONE(dist=NONE),NONE(dist=NONE)	chr3	6170415	6170415	A	G
intergenic	NONE(dist=NONE),NONE(dist=NONE)	chr3	6170416	6170416	G	C
intergenic	NONE(dist=NONE),NONE(dist=NONE)	chr3	6170417	6170417	A	T
intergenic	NONE(dist=NONE),NONE(dist=NONE)	chr3	6170427	6170427	A	G
intergenic	NONE(dist=NONE),NONE(dist=NONE)	chr3	6170436	6170436	C	A
intergenic	NONE(dist=NONE),NONE(dist=NONE)	chr3	6170463	6170463	A	G
intergenic	NONE(dist=NONE),NONE(dist=NONE)	chr3	7576201	7576201	T	-
intergenic	NONE(dist=NONE),NONE(dist=NONE)	chr4	541757	541757	A	C
intergenic	NONE(dist=NONE),NONE(dist=NONE)	chr4	2012560	2012560	T	G
intergenic	NONE(dist=NONE),NONE(dist=NONE)	chr4	2810044	2810044	G	C
intergenic	NONE(dist=NONE),NONE(dist=NONE)	chr4	4212599	4212599	C	G
intergenic	NONE(dist=NONE),NONE(dist=NONE)	chr4	4212602	4212602	A	C
intergenic	NONE(dist=NONE),NONE(dist=NONE)	chr4	4212623	4212623	C	T
intergenic	NONE(dist=NONE),NONE(dist=NONE)	chr4	4749239	4749239	T	-
intergenic	NONE(dist=NONE),NONE(dist=NONE)	chr4	7335243	7335243	-	A
intergenic	NONE(dist=NONE),NONE(dist=NONE)	chr4	7433808	7433808	A	-
intergenic	NONE(dist=NONE),NONE(dist=NONE)	Mt	2026	2026	G	T
intergenic	NONE(dist=NONE),NONE(dist=NONE)	Mt	5765	5765	A	C
intergenic	NONE(dist=NONE),NONE(dist=NONE)	Mt	5768	5768	G	A
