# Supplementary material for: Novel Endophytic Pseudescherichia sp. GSE25 Strain Significantly Controls Fusarium graminearum and Reduces Deoxynivalenol in Wheat
Source: Toxins (Basel). 2023 Dec 15;15(12):702. doi: 10.3390/toxins15120702 (PMC10747052; doi:10.3390/toxins15120702)
Supplement: Supplementary file 1 [file toxins-15-00702-s001.zip › Table S3.xlsx]

## Sheet: Table S1.xlsx
Table S3. Some previously reported functionally validated genes in Fusarium graminearum PH-1.
PH-1 gene ID(YL1 version)	FGSG gene ID(V3)	Gene name	Functional category
FG2G15560	FGSG_08948	SSK1	Histidine kinase response regulator
FG4G09400	FGSG_07024	RAS2	Ras GTPase
FG1G22150	FGSG_11955	FgVe1	The velvet gene
FG3G04890	FGSG_05038	Pac1	The pH regulatory factor
FG2G34220	FGSG_04105	BDM1	a phosducin-like gene
FG2G33930	FGSG_04092	FgCYP51A	sterol 14a-demethylases
FG1G15300	FGSG_01000	FgCYP51B	sterol 14a-demethylases
FG3G30720	FGSG_11024	FgCYP51C	sterol 14a-demethylases
FG1G34920	FGSG_02324	PKS12	polyketide synthase
FG1G01250	FGSG_00079	FDB1	lactamase
FG1G01260	FGSG_00080	FDB2	acyl-transferase
FG2G26190	FGSG_03537	TRI5	terpene synthase
FG2G14580	FGSG_08893	MAT1-2-1	mating type locus
FG2G41030	FGSG_04580	ABC1	ABC transporter
FG3G30330	FGSG_10999	XylA	xylanase
FG3G02180	FGSG_04856	FgTom1	xylanase, A tomatinase-like enzyme acts as a virulence factor
FG1G50110	FGSG_10397	CLM1	terpene synthase
FG1G46080	FGSG_10129	FgStuA	Transcription factor
FG1G20950	FGSG_01364	CCH1	L-type Ca ion channel
FG4G15810	FGSG_07418	MID1	Stretch activated Ca ion channel
FG3G24050	FGSG_06302	FIG1	Low-Affinity Calcium uptake
FG1G34920	FGSG_02324	PKS12	Polyketide synthase
FG2G39850	FGSG_04488	PLSP1	polyketide synthase PKS15
FG2G03190	FGSG_08208	PKS6	polyketide synthase PKS6
FG4G20940	FGSG_07798	GzFUS1	polyketide synthase PKS10
FG2G31840	FGSG_03964	GRS1	polyketide synthase PKS14, 16
FG4G33830	FGSG_09182	PGL1	polyketide synthase PKS3
FG1G35760	FGSG_12126	ZEA2	polyketide synthase PKS13
FG1G35750	FGSG_02395	ZEA1	polyketide synthase PKS4
FG1G52420	FGSG_10548	PKS1	polyketide synthase PKS1, 8
FG1G51050	FGSG_10464	PKS9	polyketide synthase PKS9
FG1G27110	FGSG_01790	PKS11	polyketide synthase PKS11
FG2G13000	FGSG_08795	PKS7	polyketide synthase PKS7
FG2G23630	FGSG_03340	PKS17	polyketide synthase
FG3G16410	FGSG_05794	PKS5	polyketide synthase PKS5
FG3G00050	FGSG_04694	PKS2	polyketide synthase PKS2
FG1G51050	FGSG_10464	fsl1	polyketide synthase 9 cluster
FG1G34930	FGSG_02325	aurZ	Biosynthesis of Aurofusarin
FG1G34970	FGSG_02329	aurS	Biosynthesis of Aurofusarin
FG1G34890	FGSG_02322	aurT	putative aurofusarin pump
FG2G26180	FGSG_03536	TRI6	Transcription factor
FG2G26200	FGSG_03538	TRI10	Transcription factor
FG1G03200	FGSG_00215	Rrr1	putative two-component response regulator
FG2G17290	FGSG_02874	Zbc1	Transcription factor
FG2G26210	FGSG_03539	TRI9	TRI9
FG2G26240	FGSG_03541	TRI12	predicted major facilitator superfamily protein
FG2G26260	FGSG_03543	TRI14	TRI14
FG2G04570	FGSG_08308	Abc2	ABC transporter
FG4G32740	FGSG_09254	FgNpc1	human gene NPC1
FG1G38640	FGSG_12164	Fgp1	conserved fungal regulatory protein
FG2G24450	FGSG_12440	Lyp1	Lysine permease
FG1G50110	FGSG_10397	CLM1	a longiborneol synthase
FG4G30000	FGSG_09423	BAR1	Bar1 ceramide synthase
FG4G04480	FGSG_12970	FgPac1	Transcription factor
FG2G31840	FGSG_03964	PKS14	polyketide synthase
FG2G35830	FGSG_04220	FgSwi6	The transcription cofactor
FG3G04030	FGSG_04982	FgTEP1	tensin-like phosphatase 1
FG3G23740	FGSG_06282	FgIlv6	Acetohydroxyacid synthase
FG1G16520	FGSG_01086	FgIlv2	Acetohydroxyacid synthase
FG1G04410	FGSG_00296	FgILV1	threonine dehydratase
FG1G45920	FGSG_10118	FgIlv5	keto-acid reductoisomerase
FG3G12750	FGSG_05554	FgGTA1	GABA transaminases
FG4G05100	FGSG_06751	FgGTA2	GABA transaminases
FG4G22330	FGSG_07896	FgTRI101	TRI101
FG1G05190	FGSG_00348	FgSMS-2	Argonaute-like subfamily, suppressor of meiotic silencing
FG1G04900	FGSG_00332	FTL1	Transducin Beta-Like Gene
FG1G16130	FGSG_01058	FgPUK1	PUK1
FG2G10000	FGSG_08634	AREA	AreA transcription factor
FG4G13200	FGSG_07251	FgCPK1	Kinase
FG2G11710	FGSG_08729	FgCPK2	Kinase
FG1G18750	FGSG_01234	FgFAC1	Adenylate cyclase
FG1G45470	FGSG_10094	AMD1	PUK1-like, Polyamine transport protein
FG1G48850	FGSG_10313	MGV1	MAP kinase for penetration and sporulation
FG2G13070	FGSG_08800	FgAP1	b-ZIP transcription factor
FG3G24940	FGSG_06359	FgSKN7	Nuclear response regulator and transcription factor
FG1G46250	FGSG_10142	FgATF1	Alcohol acetyltransferase
FG1G08110	FGSG_00543	FgCDC14	Cdc14 phosphatase
FG1G20790	FGSG_01353	HDF1	Histone Deacetylase
FG4G32440	FGSG_09274	FgKin1	Kin1/Par-1/MARK kinase
FG4G14400	FGSG_07329	Fggsk3	glycogen synthase kinase
FG1G07480	FGSG_00501	AMT3	Arginine Methyltransferase
FG1G17140	FGSG_01134	AMT1	Arginine Methyltransferase
FG3G26020	FGSG_10718	AMT2	Arginine Methyltransferase
FG3G26590	FGSG_10756	AMT4	Arginine Methyltransferase
FG4G02760	FGSG_06611	FgTub2	Beta tubulin
FG4G28320	FGSG_09530	FgTub1	Beta tubulin
FG1G23670	FGSG_01555	ZIF1	b-ZIP transcription factor
FG2G11130	FGSG_08696	FgMCM1	MADS-box transcription factor
FG1G14480	FGSG_00941	FgCln1	cyclin
FG4G11210	FGSG_07132	FgCln3	cyclin
FG4G20070	FGSG_07737	FgCln4	cyclin
FG1G06070	FGSG_00408	FgSSK2	Kinase
FG2G11030	FGSG_08691	FgPBS2	Kinase
FG4G27090	FGSG_09612	FgHOG1	Kinase
FG2G14560	FGSG_08890	MAT1-1-3	MAT1-1-3
FG2G14570	FGSG_08891	MAT1-1-2	MAT1-1-2
FG2G14590	FGSG_08892	MAT1-1-1	MAT1-1-1
FG2G14580	FGSG_08893	MAT1-2-1	MAT1-2-1
FG2G37790	FGSG_04355	CID1	Cyclin C-like gene required for infection and DON production 1
FG3G25330	FGSG_06385	GPMK1	Pathogenicity MAP kinase MAP1-FMK1-GPMK1
FG4G06980	FGSG_06874	TOP1	Topoisomerase I
FG2G26240	FGSG_03541	TRI12	predicted major facilitator superfamily protein
FG1G38640	FGSG_12164	Fgp1	conserved fungal regulatory protein
FG4G32740	FGSG_09254	FgNpc1	human gene NPC1
FG2G26240	FGSG_03541	FgTRI12	the trichothecene efflux pump
FG1G20360	FGSG_01326	FRP1	FRP1 F-box gene
FG1G07470	FGSG_00500	FgHXK1	hexokinase
FG2G19180	FGSG_03014	FgHXK2	hexokinase
FG1G41750	FGSG_09862	FgFim	resistant to the fungicide JS399-19,
FG3G05750	FGSG_05091	Fgspt3	Transcription factors
FG2G16130	FGSG_02801	Fgspt8	Transcription factors
FG4G25620	FGSG_09715	CreA	regulatory factor
FG3G26330	FGSG_10740	FgAtg8	autophagy-related protein 8
FG1G11310	FGSG_00739	FgNoxA	NADPH oxidase
FG3G27500	FGSG_10807	FgNoxB	NADPH oxidase
FG1G37500	FGSG_02519	ATG15	Autophagy-related lipase
FG2G12270	FGSG_08763	Hep1	heterochromatin protein
FG2G14560	FGSG_08890	MAT1-1-3	Transcription factor
FG2G14590	FGSG_08892	MAT1-1-1	Transcription factor
FG2G14580	FGSG_08893	MAT1-2-1	Transcription factor
FG3G17350	FGSG_05855	GzRUM1	Transcription factor
FG1G05190	FGSG_00348	FgSMS-2	Argonaute-like protein
FG3G24710	FGSG_06346	FgVPS74	vacuolar protein sorting-associated protein 74
FG1G09730	FGSG_00657	FgLaeA	LaeA-like genes
FG4G18950	FGSG_07660	FgVIP1	LaeA-like genes
FG4G22950	FGSG_07941	FgWC1	white-collar genes
FG1G10750	FGSG_00710	FgWC2	white-collar genes
FG2G09520	FGSG_08608	FgFph	a phytochrome gene
FG1G44940	FGSG_10057	EBR1	Zn(2)Cys(6) transcription factor
FG2G34320	FGSG_04111	FgPtc1p	type 2C protein phosphatase
FG3G30290	FGSG_10995	FgABC1	ABC Transporter Genes
FG2G41030	FGSG_04580	FgABC3	ABC Transporter Genes
FG1G25450	FGSG_01665	FgFSR1	Transcription factor
FG1G34860	FGSG_02320	GIP2	Transcription factor
FG2G41040	FGSG_04581	ZEAR	Transcription factor
FG1G05190	FGSG_00348	FgSMS-2	Argonaute-like protein
FG1G42300	FGSG_09897	GzSNF1	Sucrose non-fermenting protein kinase from yeast/regulation in glucose starvation
FG2G10630	FGSG_08667	ROA	Ketopantoate reductase
FG1G42690	FGSG_09928	SYN2	Syntaxin 2: protein involved in fusion of vesicles with plasma membrane
FG1G23020	FGSG_01503	RGSB	Regulator of G-proteins
FG1G35780	FGSG_02398	ZEB2	Transcription factor
FG1G14320	FGSG_00930	GzSsu72	Transcription factor
FG1G23140	FGSG_01512	GzHMG012	Transcription factor
FG1G30170	FGSG_01984	GzCCHC001	Transcription factor
FG2G17040	FGSG_02854	GzZC261	Transcription factor
FG2G42190	FGSG_04671	GzZC178	Transcription factor
FG3G24940	FGSG_06359	GzWing014	Transcription factor
FG4G15700	FGSG_07409	GzHMG024	Transcription factor
FG2G00900	FGSG_08028	GzZC120	Transcription factor
FG2G03690	FGSG_08246	GzC2H063	Transcription factor
FG2G11130	FGSG_08696	GzMADS001	Transcription factor
FG2G13070	FGSG_08800	GzbZIP013	Transcription factor
FG1G46250	FGSG_10142	GzbZIP017	Transcription factor
FG1G00640	FGSG_11654	GzZC065	Transcription factor
FG1G03490	FGSG_11720	GzZC051	Transcription factor
FG1G54380	FGSG_13818	GzOB048	Transcription factor
FG3G28910	FGSG_13896	GzC2H106	Transcription factor
FG1G00340	FGSG_00011	GzZC307	Transcription factor
FG1G00860	FGSG_00052	GzZC313	Transcription factor
FG1G01140	FGSG_00069	GzZC315	Transcription factor
FG1G01270	FGSG_00081	GzZC314	Transcription factor
FG1G01520	FGSG_00102	GzZC312	Transcription factor
FG1G01810	FGSG_00125	GzZC316	Transcription factor
FG1G02090	FGSG_00147	GzZC305	Transcription factor
FG1G02180	FGSG_00153	GzZC032	Transcription factor
FG1G02940	FGSG_00196	GzZC310	Transcription factor
FG1G03220	FGSG_00217	GzZC311	Transcription factor
FG1G03340	FGSG_00227	GzZC309	Transcription factor
FG1G03460	FGSG_00235	GzZC308	Transcription factor
FG1G03550	FGSG_00240	GzC2H001	Transcription factor
FG1G04100	FGSG_00276	GzOB001	Transcription factor
FG1G04530	FGSG_00307	GzHMG001	Transcription factor
FG1G04590	FGSG_00313	GzZC304	Transcription factor
FG1G04700	FGSG_00318	MYT1	Transcription factor
FG1G04770	FGSG_00324	GzMyb002	Transcription factor
FG1G05120	FGSG_00342	GzC2H002	Transcription factor
FG1G05210	FGSG_00350	GzP53L001	Transcription factor
FG1G05230	FGSG_00352	GzCCAAT001	Transcription factor
FG1G05710	FGSG_00385	GzHMG002	Transcription factor
FG1G05960	FGSG_00404	GzZC301	Transcription factor
FG1G06290	FGSG_00420	GzFET5	Transcription factor
FG1G07140	FGSG_00477	GzC2H003	Transcription factor
FG1G07490	FGSG_00502	GzWing001	Transcription factor
FG1G07650	FGSG_00515	GzbZIP001	Transcription factor
FG1G08130	FGSG_00545	GzbHLH001	Transcription factor
FG1G08450	FGSG_00568	GzZC083	Transcription factor
FG1G08520	FGSG_00573	GzZC303	Transcription factor
FG1G08540	FGSG_00574	GzZC302	Transcription factor
FG1G08670	FGSG_00584	GzC2H004	Transcription factor
FG1G09280	FGSG_00625	GzZC300	Transcription factor
FG1G09670	FGSG_00653	GzC2H005	Transcription factor
FG1G09970	FGSG_00671	GzOB003	Transcription factor
FG1G10050	FGSG_00678	GzHMG003	Transcription factor
FG1G10360	FGSG_00696	GzHMG004	Transcription factor
FG1G10750	FGSG_00710	GzGATA001	Transcription factor
FG1G10800	FGSG_00713	GzZC283	Transcription factor
FG1G10860	FGSG_00717	GzOB004	Transcription factor
FG1G10880	FGSG_00719	GzZC282	Transcription factor
FG1G11070	FGSG_00725	GzZC281	Transcription factor
FG1G11140	FGSG_00729	GzHMG005	Transcription factor
FG1G11420	FGSG_00750	GzbHLH002	Transcription factor
FG1G11620	FGSG_00764	GzC2H006	Transcription factor
FG1G11770	FGSG_00774	GzZC299	Transcription factor
FG1G11830	FGSG_00778	GzWing002	Transcription factor
FG1G12170	FGSG_00799	GzHMG006	Transcription factor
FG1G12370	FGSG_00813	GzZC157	Transcription factor
FG1G12610	FGSG_00829	GzHMG007	Transcription factor
FG1G13310	FGSG_00875	GzOB005	Transcription factor
FG1G13870	FGSG_00902	GzTF2S001	Transcription factor
FG1G14380	FGSG_00934	GzJUM001	Transcription factor
FG1G14600	FGSG_00946	GzWing003	Transcription factor
FG1G14850	FGSG_00967	GzZC114	Transcription factor
FG1G15640	FGSG_01022	GzC2H007	Transcription factor
FG1G15760	FGSG_01030	GzWing004	Transcription factor
FG1G15870	FGSG_01040	GzNH002	Transcription factor
FG1G16650	FGSG_01096	GzBrom001	Transcription factor
FG1G16720	FGSG_01100	GzHOME001	Transcription factor
FG1G16790	FGSG_01106	GzC2H008	Transcription factor
FG1G16950	FGSG_01116	GzWing005	Transcription factor
FG1G17200	FGSG_01139	GzbHLH003	Transcription factor
FG1G17680	FGSG_01167	GzMyb018	Transcription factor
FG1G17780	FGSG_01172	GzZC249	Transcription factor
FG1G17800	FGSG_01173	GzbHLH004	Transcription factor
FG1G17840	FGSG_01176	GzZC248	Transcription factor
FG1G17960	FGSG_01182	GzCCAAT002	Transcription factor
FG1G18260	FGSG_01201	GzHMG008	Transcription factor
FG1G18440	FGSG_01214	GzC2H009	Transcription factor
FG1G18530	FGSG_01220	GzOB007	Transcription factor
FG1G19010	FGSG_01251	GzOB008	Transcription factor
FG1G19380	FGSG_01274	GzMyb003	Transcription factor
FG1G19710	FGSG_01293	GzZC236	Transcription factor
FG1G19730	FGSG_01295	GzAra002	Transcription factor
FG1G19980	FGSG_01307	GzbHLH005	Transcription factor
FG1G20030	FGSG_01310	GzC2H011	Transcription factor
FG1G20200	FGSG_01318	GzZC235	Transcription factor
FG1G20210	FGSG_01319	GzC2H012	Transcription factor
FG1G20370	FGSG_01327	GzHMG009	Transcription factor
FG1G20540	FGSG_01341	GzC2H013	Transcription factor
FG1G20690	FGSG_01350	GzC2H014	Transcription factor
FG1G20970	FGSG_01366	GzHMG010	Transcription factor
FG1G21130	FGSG_01378	GzZC234	Transcription factor
FG1G21560	FGSG_01411	GzDHHC001	Transcription factor
FG1G22420	FGSG_01457	GzMyb004	Transcription factor
FG1G22860	FGSG_01488	GzHMG011	Transcription factor
FG1G23160	FGSG_01515	GzZC191	Transcription factor
FG1G23710	FGSG_01558	GzJUM002	Transcription factor
FG1G23780	FGSG_01562	GzZC277	Transcription factor
FG1G23810	FGSG_01564	GzZC276	Transcription factor
FG1G24030	FGSG_01576	GzC2H015	Transcription factor
FG1G25060	FGSG_01638	GzZC275	Transcription factor
FG1G25410	FGSG_01662	GzMyb019	Transcription factor
FG1G25490	FGSG_01669	GzZC267	Transcription factor
FG1G25810	FGSG_01689	GzWing006	Transcription factor
FG1G26350	FGSG_01731	GzZC154	Transcription factor
FG1G26740	FGSG_01760	GzZC265	Transcription factor
FG1G27160	FGSG_01795	GzZC185	Transcription factor
FG1G28060	FGSG_01853	GzZC184	Transcription factor
FG1G28480	FGSG_01877	GzC2H016	Transcription factor
FG1G29070	FGSG_01915	GzFlbD	Transcription factor
FG1G29170	FGSG_01920	GzOB010	Transcription factor
FG1G29220	FGSG_01925	GzMyb006	Transcription factor
FG1G29270	FGSG_01929	GzssDB001	Transcription factor
FG1G29340	FGSG_01934	GzHMG013	Transcription factor
FG1G29380	FGSG_01936	GzZC115	Transcription factor
FG1G29660	FGSG_01955	GzOB011	Transcription factor
FG1G30050	FGSG_01976	GzOB012	Transcription factor
FG1G31380	FGSG_02068	GzZC247	Transcription factor
FG1G31580	FGSG_02080	GzCCHC002	Transcription factor
FG1G31630	FGSG_02083	GzZC246	Transcription factor
FG1G32350	FGSG_02130	GzNF001	Transcription factor
FG1G32580	FGSG_02150	GzZC026	Transcription factor
FG1G32820	FGSG_02167	GzZC245	Transcription factor
FG1G34380	FGSG_02277	GzZC123	Transcription factor
FG1G34540	FGSG_02288	GzCCCH001	Transcription factor
FG1G34910	FGSG_02323	GzZC287	Transcription factor
FG1G35450	FGSG_02368	GzZC286	Transcription factor
FG1G35600	FGSG_02384	GzZC285	Transcription factor
FG1G35970	FGSG_02410	GzZC284	Transcription factor
FG1G36240	FGSG_02431	GzZC152	Transcription factor
FG1G36290	FGSG_02435	GzZC251	Transcription factor
FG1G36400	FGSG_02445	GzZC151	Transcription factor
FG1G37450	FGSG_02516	GzbHLH006	Transcription factor
FG1G37650	FGSG_02527	GzDDT	Transcription factor
FG1G37700	FGSG_02531	GzZC250	Transcription factor
FG1G37820	FGSG_02538	GzMyb007	Transcription factor
FG1G38020	FGSG_02554	GzZC259	Transcription factor
FG1G38860	FGSG_02608	GzCCAAT003	Transcription factor
FG1G38940	FGSG_02615	GzWing007	Transcription factor
FG1G39310	FGSG_02635	GzC2H017	Transcription factor
FG1G39430	FGSG_02646	GzCCHC003	Transcription factor
FG1G39800	FGSG_02676	GzDNL	Transcription factor
FG1G40070	FGSG_02696	GzZC257	Transcription factor
FG1G40450	FGSG_02718	GzHOMEL009	Transcription factor
FG1G40470	FGSG_02719	GzMyb008	Transcription factor
FG1G40930	FGSG_02743	GzC2H018	Transcription factor
FG1G41150	FGSG_02750	GzbZIP004	Transcription factor
FG2G15930	FGSG_02787	GzZC153	Transcription factor
FG2G15920	FGSG_02788	GzC2H019	Transcription factor
FG2G16110	FGSG_02799	GzZC256	Transcription factor
FG2G16150	FGSG_02803	GzC2H020	Transcription factor
FG2G16460	FGSG_02814	GzbHLH007	Transcription factor
FG2G16640	FGSG_02825	GzZC028	Transcription factor
FG2G17290	FGSG_02874	GzZC260	Transcription factor
FG2G18160	FGSG_02939	GzbZIP005	Transcription factor
FG2G18540	FGSG_02969	GzZC214	Transcription factor
FG2G19510	FGSG_03037	GzZC213	Transcription factor
FG2G19550	FGSG_03040	GzbZIP006	Transcription factor
FG2G19590	FGSG_03044	GzZC212	Transcription factor
FG2G19890	FGSG_03068	GzZC147	Transcription factor
FG2G20370	FGSG_03102	GzZC240	Transcription factor
FG2G20840	FGSG_03138	GzZC239	Transcription factor
FG2G21080	FGSG_03159	GzZC238	Transcription factor
FG2G21620	FGSG_03201	GzZC227	Transcription factor
FG2G21700	FGSG_03207	GzZC226	Transcription factor
FG2G21810	FGSG_03214	GzZC225	Transcription factor
FG2G21880	FGSG_03219	GzZC224	Transcription factor
FG2G21970	FGSG_03226	GzZC223	Transcription factor
FG2G22070	FGSG_03234	GzC2H021	Transcription factor
FG2G22290	FGSG_03246	GzZC222	Transcription factor
FG2G22730	FGSG_03281	GzGATA002	Transcription factor
FG2G22870	FGSG_03292	GzZC221	Transcription factor
FG2G22890	FGSG_03294	GzZC220	Transcription factor
FG2G23230	FGSG_03313	GzbHLH008	Transcription factor
FG2G23360	FGSG_03322	GzZC219	Transcription factor
FG2G23430	FGSG_03327	GzZC218	Transcription factor
FG2G23800	FGSG_03353	GzZC146	Transcription factor
FG2G24240	FGSG_03390	GzZC204	Transcription factor
FG2G24340	FGSG_03399	GzZC203	Transcription factor
FG2G24570	FGSG_03415	GzZC202	Transcription factor
FG2G25860	FGSG_03508	GzZC263	Transcription factor
FG2G26360	FGSG_03551	GzZC262	Transcription factor
FG2G26990	FGSG_03597	FgFlbB	Transcription factor
FG2G27140	FGSG_03606	GzZC025	Transcription factor
FG2G27680	FGSG_03649	GzZC150	Transcription factor
FG2G28280	FGSG_03695	GzOB015	Transcription factor
FG2G28350	FGSG_03702	GzZC243	Transcription factor
FG2G28700	FGSG_03727	GzZC297	Transcription factor
FG2G29420	FGSG_03783	GzZC156	Transcription factor
FG2G29450	FGSG_03786	GzZC296	Transcription factor
FG2G30450	FGSG_03857	GzZC200	Transcription factor
FG2G30490	FGSG_03861	GzZC199	Transcription factor
FG2G30670	FGSG_03873	GzZC021	Transcription factor
FG2G30690	FGSG_03874	GzP53L002	Transcription factor
FG2G30760	FGSG_03878	GzZC198	Transcription factor
FG2G30950	FGSG_03892	GzZC197	Transcription factor
FG2G31170	FGSG_03912	GzZC196	Transcription factor
FG2G31270	FGSG_03919	GzZC195	Transcription factor
FG2G31320	FGSG_03924	GzZC020	Transcription factor
FG2G31380	FGSG_03929	GzZC194	Transcription factor
FG2G32870	FGSG_04035	GzbHLH009	Transcription factor
FG2G33770	FGSG_04083	GzC2H024	Transcription factor
FG2G33800	FGSG_04084	GzC2H025	Transcription factor
FG2G34300	FGSG_04109	GzZC217	Transcription factor
FG2G34690	FGSG_04134	GzCON7	Transcription factor
FG2G35140	FGSG_04169	GzOB016	Transcription factor
FG2G35150	FGSG_04170	GzZC022	Transcription factor
FG2G35410	FGSG_04191	GzZC216	Transcription factor
FG2G35560	FGSG_04203	GzZC148	Transcription factor
FG2G35670	FGSG_04209	GzNEG001	Transcription factor
FG2G35830	FGSG_04220	GzAPSES001	Transcription factor
FG2G36340	FGSG_04258	GzRad002	Transcription factor
FG2G36540	FGSG_04273	GzOB017	Transcription factor
FG2G36720	FGSG_04288	GzC2H028	Transcription factor
FG2G36850	FGSG_04293	GzC2H029	Transcription factor
FG2G37080	FGSG_04311	GzZC268	Transcription factor
FG2G38110	FGSG_04379	GzHMG014	Transcription factor
FG2G39310	FGSG_04459	GzZC241	Transcription factor
FG2G39720	FGSG_04480	GzZC183	Transcription factor
FG2G39990	FGSG_04496	GzZC016	Transcription factor
FG2G40260	FGSG_04516	GzAra003	Transcription factor
FG2G40660	FGSG_04554	GzOB018	Transcription factor
FG2G40700	FGSG_04557	GzHMG015	Transcription factor
FG2G40980	FGSG_04576	GzZC182	Transcription factor
FG2G41620	FGSG_04626	GzGATA003	Transcription factor
FG2G41820	FGSG_04643	GzZC130	Transcription factor
FG2G42130	FGSG_04666	GzZC015	Transcription factor
FG2G42310	FGSG_04680	GzZC014	Transcription factor
FG2G42340	FGSG_04683	GzZC177	Transcription factor
FG3G00770	FGSG_04747	GzZC295	Transcription factor
FG3G01220	FGSG_04782	GzZC031	Transcription factor
FG3G01260	FGSG_04786	GzZC294	Transcription factor
FG3G01770	FGSG_04830	GzZC292	Transcription factor
FG3G02630	FGSG_04888	GzZC272	Transcription factor
FG3G02650	FGSG_04889	GzC2H031	Transcription factor
FG3G02810	FGSG_04901	GzZC271	Transcription factor
FG3G03300	FGSG_04932	GzC2H032	Transcription factor
FG3G03930	FGSG_04974	GzZC270	Transcription factor
FG3G04360	FGSG_05002	GzOB019	Transcription factor
FG3G04540	FGSG_05012	GzOB020	Transcription factor
FG3G04940	FGSG_05041	GzC2H034	Transcription factor
FG3G05340	FGSG_05068	GzZC274	Transcription factor
FG3G05990	FGSG_05110	GzGRF	Transcription factor
FG3G06190	FGSG_05120	GzZC273	Transcription factor
FG3G06600	FGSG_05151	GzHMG016	Transcription factor
FG3G06680	FGSG_05157	GzZC269	Transcription factor
FG3G06880	FGSG_05171	GzbZIP007	Transcription factor
FG3G08020	FGSG_05233	GzHMG017	Transcription factor
FG3G08610	FGSG_05279	GzZC255	Transcription factor
FG3G08620	FGSG_05280	GzCCHC004	Transcription factor
FG3G08660	FGSG_05283	GzAPSES002	Transcription factor
FG3G09010	FGSG_05304	GzCCAAT004	Transcription factor
FG3G09140	FGSG_05309	GzZC027	Transcription factor
FG3G09460	FGSG_05332	GzZC254	Transcription factor
FG3G09700	FGSG_05350	GzZC253	Transcription factor
FG3G09850	FGSG_05359	GzC2H035	Transcription factor
FG3G09970	FGSG_05370	GzZC252	Transcription factor
FG3G10020	FGSG_05373	GzAra004	Transcription factor
FG3G10120	FGSG_05381	GzC2H036	Transcription factor
FG3G10240	FGSG_05388	GzWing010	Transcription factor
FG3G10450	FGSG_05399	GzC2H037	Transcription factor
FG3G11560	FGSG_05475	GzHOME002	Transcription factor
FG3G11610	FGSG_05477	GzHOME003	Transcription factor
FG3G11930	FGSG_05498	GzCCAAT005	Transcription factor
FG3G11980	FGSG_05503	GzZC215	Transcription factor
FG3G12240	FGSG_05520	GzWing011	Transcription factor
FG3G13240	FGSG_05588	GzNH003	Transcription factor
FG3G13450	FGSG_05604	GzHMG018	Transcription factor
FG3G14110	FGSG_05646	GzZC211	Transcription factor
FG3G14770	FGSG_05682	GzZC210	Transcription factor
FG3G15220	FGSG_05716	GzZC209	Transcription factor
FG3G15380	FGSG_05725	GzZC208	Transcription factor
FG3G16070	FGSG_05772	GzZC149	Transcription factor
FG3G16360	FGSG_05789	GzZC228	Transcription factor
FG3G16810	FGSG_05827	GzZC023	Transcription factor
FG3G17380	FGSG_05857	GzC2H038	Transcription factor
FG3G17910	FGSG_05896	GzDHHC002	Transcription factor
FG3G18360	FGSG_05925	GzZC193	Transcription factor
FG3G18370	FGSG_05926	GzZC019	Transcription factor
FG3G18430	FGSG_05930	GzbZIP008	Transcription factor
FG3G18670	FGSG_05949	GzWing012	Transcription factor
FG3G18770	FGSG_05958	GzZC192	Transcription factor
FG3G19390	FGSG_06002	GzC2H039	Transcription factor
FG3G20370	FGSG_06071	GzAT001	Transcription factor
FG3G20940	FGSG_06110	GzOB021	Transcription factor
FG3G21850	FGSG_06160	GzZC229	Transcription factor
FG3G22040	FGSG_06168	GzC2H040	Transcription factor
FG3G22860	FGSG_06220	GzOB022	Transcription factor
FG3G23020	FGSG_06228	FgFlbA	Transcription factor
FG3G23050	FGSG_06231	GzHMG019	Transcription factor
FG3G23490	FGSG_06262	GzbHLH011	Transcription factor
FG3G23690	FGSG_06279	GzSART1	Transcription factor
FG3G23900	FGSG_06291	GzBrom002	Transcription factor
FG3G24170	FGSG_06311	GzC2H041	Transcription factor
FG3G24330	FGSG_06324	GzZC290	Transcription factor
FG3G24860	FGSG_06356	GzGH	Transcription factor
FG3G25270	FGSG_06380	GzZC030	Transcription factor
FG3G25290	FGSG_06382	GzZC289	Transcription factor
FG3G25840	FGSG_06421	GzbZIP009	Transcription factor
FG3G25940	FGSG_06427	GzC2H042	Transcription factor
FG4G00120	FGSG_06436	GzZC280	Transcription factor
FG4G00190	FGSG_06442	GzZC279	Transcription factor
FG4G00400	FGSG_06460	GzZC155	Transcription factor
FG4G01150	FGSG_06503	GzZC278	Transcription factor
FG4G01320	FGSG_06516	GzZC024	Transcription factor
FG4G01680	FGSG_06542	GzDHHC003	Transcription factor
FG4G02500	FGSG_06593	GzZC242	Transcription factor
FG4G03500	FGSG_06651	GzbZIP010	Transcription factor
FG4G04050	FGSG_06684	GzC2H043	Transcription factor
FG4G04270	FGSG_06699	GzZC207	Transcription factor
FG4G04310	FGSG_06701	GzC2H044	Transcription factor
FG4G05080	FGSG_06750	GzZC206	Transcription factor
FG4G05440	FGSG_06768	GzMyb011	Transcription factor
FG4G05590	FGSG_06777	GzOB023	Transcription factor
FG4G05990	FGSG_06805	GzAra005	Transcription factor
FG4G06090	FGSG_06810	GzZC131	Transcription factor
FG4G06120	FGSG_06812	GzHOME004	Transcription factor
FG4G06510	FGSG_06840	GzJUM004	Transcription factor
FG4G06620	FGSG_06849	GzAra006	Transcription factor
FG4G06760	FGSG_06860	GzCCCH002	Transcription factor
FG4G06880	FGSG_06871	GzC2H045	Transcription factor
FG4G07560	FGSG_06910	GzCCHC005	Transcription factor
FG4G07640	FGSG_06915	GzZC237	Transcription factor
FG4G07900	FGSG_06931	GzOB024	Transcription factor
FG4G07930	FGSG_06934	GzC2H046	Transcription factor
FG4G08130	FGSG_06944	GzWing015	Transcription factor
FG4G08220	FGSG_06948	Gzscp	Transcription factor
FG4G08270	FGSG_06951	GzOB025	Transcription factor
FG4G08500	FGSG_06966	GzHOMEL016	Transcription factor
FG4G09350	FGSG_07020	GzHMG020	Transcription factor
FG4G09890	FGSG_07052	GzC2H047	Transcription factor
FG4G10130	FGSG_07067	GzZC232	Transcription factor
FG4G10320	FGSG_07075	GzC2H048	Transcription factor
FG4G10340	FGSG_07076	GzNF002	Transcription factor
FG4G10390	FGSG_07079	GzZC231	Transcription factor
FG4G10440	FGSG_07082	GzOB026	Transcription factor
FG4G10480	FGSG_07087	GzCCAAT006	Transcription factor
FG4G10630	FGSG_07097	GzHOME005	Transcription factor
FG4G10720	FGSG_07105	GzOB027	Transcription factor
FG4G10860	FGSG_07116	GzHMG021	Transcription factor
FG4G11370	FGSG_07144	GzHMG022	Transcription factor
FG4G11620	FGSG_07157	GzP53L003	Transcription factor
FG4G11980	FGSG_07177	GzZC113	Transcription factor
FG4G12120	FGSG_07187	GzC2H049	Transcription factor
FG4G12260	FGSG_07192	GzZC112	Transcription factor
FG4G12360	FGSG_07198	GzZC111	Transcription factor
FG4G13060	FGSG_07243	GzHOMEL018	Transcription factor
FG4G13390	FGSG_07265	GzZC110	Transcription factor
FG4G14090	FGSG_07310	GzBrlA	Transcription factor
FG4G15150	FGSG_07368	GzZC233	Transcription factor
FG4G15460	FGSG_07392	GzC2H051	Transcription factor
FG4G15830	FGSG_07420	GzRFX1	Transcription factor
FG4G16040	FGSG_07433	GzWing017	Transcription factor
FG4G16270	FGSG_07448	GzMyb012	Transcription factor
FG4G16430	FGSG_07458	GzLam001	Transcription factor
FG4G16750	FGSG_07482	GzZC205	Transcription factor
FG4G17590	FGSG_07546	MYT2	Transcription factor
FG4G17830	FGSG_07568	GzZC018	Transcription factor
FG4G17900	FGSG_07575	GzZC017	Transcription factor
FG4G18010	FGSG_07583	GzNEG002	Transcription factor
FG4G18090	FGSG_07589	GzZC190	Transcription factor
FG4G18110	FGSG_07591	GzZC189	Transcription factor
FG4G18280	FGSG_07604	GzZC188	Transcription factor
FG4G19370	FGSG_07693	GzZC201	Transcription factor
FG4G20040	FGSG_07735	GzC2H053	Transcription factor
FG4G20070	FGSG_07737	GzC2H054	Transcription factor
FG4G20280	FGSG_07751	GzC2H055	Transcription factor
FG4G20310	FGSG_07753	GzC2H056	Transcription factor
FG4G20820	FGSG_07789	GzbZIP011	Transcription factor
FG4G20830	FGSG_07790	GzbHLH012	Transcription factor
FG4G21330	FGSG_07827	GzZC126	Transcription factor
FG4G21360	FGSG_07830	GzGATA004	Transcription factor
FG4G21790	FGSG_07863	GzbZIP012	Transcription factor
FG4G22150	FGSG_07884	GzZC125	Transcription factor
FG4G22210	FGSG_07889	GzZC145	Transcription factor
FG4G22750	FGSG_07927	GzZC121	Transcription factor
FG4G22760	FGSG_07928	GzC2H059	Transcription factor
FG4G22950	FGSG_07941	GzGATA005	Transcription factor
FG4G23090	FGSG_07947	GzHMG025	Transcription factor
FG4G23150	FGSG_07952	GzC2H060	Transcription factor
FG2G00630	FGSG_08010	GzZC176	Transcription factor
FG2G00980	FGSG_08034	GzZC119	Transcription factor
FG2G01020	FGSG_08038	GzZC118	Transcription factor
FG2G01520	FGSG_08080	GzZC128	Transcription factor
FG2G02190	FGSG_08128	GzC2H061	Transcription factor
FG2G02310	FGSG_08135	GzZC127	Transcription factor
FG2G02340	FGSG_08138	GzC2H062	Transcription factor
FG2G02790	FGSG_08179	GzZC117	Transcription factor
FG2G02830	FGSG_08182	GzZC116	Transcription factor
FG2G04790	FGSG_08321	GzZC106	Transcription factor
FG2G05240	FGSG_08349	GzZC175	Transcription factor
FG2G05580	FGSG_08369	GzZC107	Transcription factor
FG2G05890	FGSG_08392	GzZC104	Transcription factor
FG2G06000	FGSG_08397	GzP53L004	Transcription factor
FG2G06060	FGSG_08403	GzbHLH013	Transcription factor
FG2G06620	FGSG_08434	GzC2H064	Transcription factor
FG2G06950	FGSG_08455	GzMIZ001	Transcription factor
FG2G07500	FGSG_08481	GzWing018	Transcription factor
FG2G08310	FGSG_08531	GzDHHC004	Transcription factor
FG2G08670	FGSG_08551	GzTF2S002	Transcription factor
FG2G08990	FGSG_08572	GzWing019	Transcription factor
FG2G09130	FGSG_08582	GzC2H065	Transcription factor
FG2G09700	FGSG_08617	GzC2H066	Transcription factor
FG2G09850	FGSG_08626	GzZC109	Transcription factor
FG2G10000	FGSG_08634	GzGATA006	Transcription factor
FG2G10230	FGSG_08645	GzOB029	Transcription factor
FG2G10240	FGSG_08646	GzC2H067	Transcription factor
FG2G11480	FGSG_08713	GzMyb014	Transcription factor
FG2G11560	FGSG_08719	GzWing020	Transcription factor
FG2G11600	FGSG_08722	Gzsnd	Transcription factor
FG2G11920	FGSG_08737	GzOB031	Transcription factor
FG2G12100	FGSG_08750	GzOB032	Transcription factor
FG2G12130	FGSG_08753	GzHOMEL024	Transcription factor
FG2G12180	FGSG_08756	GzOB033	Transcription factor
FG2G12240	FGSG_08761	GzOB034	Transcription factor
FG2G12400	FGSG_08769	GzZC108	Transcription factor
FG2G12950	FGSG_08791	GzZC061	Transcription factor
FG2G13030	FGSG_08798	GzC2H069	Transcription factor
FG2G13180	FGSG_08808	GzZC060	Transcription factor
FG2G13610	FGSG_08828	GzZC136	Transcription factor
FG2G13640	FGSG_08831	GzZC003	Transcription factor
FG2G14100	FGSG_08861	GzZC059	Transcription factor
FG2G14150	FGSG_08865	GzOB035	Transcription factor
FG2G14660	FGSG_08897	GzCCHC006	Transcription factor
FG2G15010	FGSG_08915	GzDHHC005	Transcription factor
FG2G15230	FGSG_08924	GzZC086	Transcription factor
FG2G15350	FGSG_08930	GzZC085	Transcription factor
FG4G36760	FGSG_08972	GzZC084	Transcription factor
FG4G36620	FGSG_08981	GzOpi	Transcription factor
FG4G36280	FGSG_09000	GzOB036	Transcription factor
FG4G36270	FGSG_09001	GzbZIP014	Transcription factor
FG4G36260	FGSG_09002	GzMADS002	Transcription factor
FG4G36130	FGSG_09014	GzZC078	Transcription factor
FG4G36100	FGSG_09015	GzC2H072	Transcription factor
FG4G36020	FGSG_09019	GzHOME009	Transcription factor
FG4G35680	FGSG_09043	GzHOME010	Transcription factor
FG4G35610	FGSG_09047	GzHOME011	Transcription factor
FG4G35340	FGSG_09065	GzZC077	Transcription factor
FG4G35230	FGSG_09075	GzZC138	Transcription factor
FG4G35180	FGSG_09080	GzZC165	Transcription factor
FG4G34790	FGSG_09111	GzZC076	Transcription factor
FG4G34660	FGSG_09123	GzZC075	Transcription factor
FG4G34380	FGSG_09147	GzZC074	Transcription factor
FG4G33890	FGSG_09177	GzZC163	Transcription factor
FG4G33880	FGSG_09178	GzZC073	Transcription factor
FG4G33320	FGSG_09217	GzCCAAT007	Transcription factor
FG4G33240	FGSG_09225	GzZC168	Transcription factor
FG4G33210	FGSG_09228	GzHOMEL030	Transcription factor
FG4G32210	FGSG_09286	GzbZIP015	Transcription factor
FG4G31870	FGSG_09308	GzbHLH014	Transcription factor
FG4G31740	FGSG_09318	GzZC258	Transcription factor
FG4G31520	FGSG_09328	GzZC140	Transcription factor
FG4G31480	FGSG_09331	GzZC080	Transcription factor
FG4G31460	FGSG_09333	GzZC079	Transcription factor
FG4G31280	FGSG_09339	GzMADS003	Transcription factor
FG4G31120	FGSG_09349	GzZC008	Transcription factor
FG4G30910	FGSG_09368	GzC2H075	Transcription factor
FG4G30870	FGSG_09371	GzZC139	Transcription factor
FG4G30610	FGSG_09389	GzAra007	Transcription factor
FG4G30360	FGSG_09406	GzOB037	Transcription factor
FG4G30350	FGSG_09407	GzAT002	Transcription factor
FG4G30290	FGSG_09410	GzC2H076	Transcription factor
FG4G29310	FGSG_09464	GzZC162	Transcription factor
FG4G28460	FGSG_09524	GzZC007	Transcription factor
FG4G27800	FGSG_09565	GzGATA007	Transcription factor
FG4G27790	FGSG_09566	GzHOME012	Transcription factor
FG4G27370	FGSG_09594	GzZC072	Transcription factor
FG4G26500	FGSG_09654	GzOB038	Transcription factor
FG4G26430	FGSG_09662	GzOB039	Transcription factor
FG4G25740	FGSG_09709	GzP53L005	Transcription factor
FG4G25620	FGSG_09715	GzC2H079	Transcription factor
FG4G25470	FGSG_09724	GzWing021	Transcription factor
FG4G25420	FGSG_09726	GzZC066	Transcription factor
FG4G24720	FGSG_09770	GzC2H080	Transcription factor
FG4G24400	FGSG_09791	GzHOMEL033	Transcription factor
FG4G24180	FGSG_09807	GzMyb015	Transcription factor
FG4G23840	FGSG_09832	GzbZIP016	Transcription factor
FG4G23730	FGSG_09837	GzSGT1	Transcription factor
FG4G23540	FGSG_09852	GzOB041	Transcription factor
FG4G23450	FGSG_09857	GzC2H081	Transcription factor
FG1G41810	FGSG_09868	GzHMG029	Transcription factor
FG1G41840	FGSG_09871	GzBrom003	Transcription factor
FG1G42090	FGSG_09884	GzZC068	Transcription factor
FG1G42250	FGSG_09892	GzCCHC007	Transcription factor
FG1G42400	FGSG_09904	GzOB042	Transcription factor
FG1G42610	FGSG_09921	GzZC067	Transcription factor
FG1G42930	FGSG_09945	GzZC006	Transcription factor
FG1G43670	FGSG_09991	GzOB043	Transcription factor
FG1G43710	FGSG_09992	GzNH001	Transcription factor
FG1G44070	FGSG_10006	GzC2H082	Transcription factor
FG1G44280	FGSG_10015	GzMIZ002	Transcription factor
FG1G44520	FGSG_10030	GzZC004	Transcription factor
FG1G45100	FGSG_10068	GzHOMEL035	Transcription factor
FG1G45130	FGSG_10069	GzZC087	Transcription factor
FG1G45150	FGSG_10070	GzZC169	Transcription factor
FG1G45960	FGSG_10122	GzOB044	Transcription factor
FG1G46290	FGSG_10143	GzCCHC008	Transcription factor
FG1G46530	FGSG_10162	GzC2H083	Transcription factor
FG1G46790	FGSG_10179	GzLam002	Transcription factor
FG1G46880	FGSG_10186	GzssDB002	Transcription factor
FG1G47440	FGSG_10221	GzHOMEL036	Transcription factor
FG1G48200	FGSG_10266	GzZC164	Transcription factor
FG1G48240	FGSG_10269	GzMyb016	Transcription factor
FG1G48490	FGSG_10286	GzCCHC010	Transcription factor
FG1G49090	FGSG_10331	GzWing023	Transcription factor
FG1G49400	FGSG_10350	GzC2H084	Transcription factor
FG1G49630	FGSG_10364	GzZC091	Transcription factor
FG1G49680	FGSG_10369	GzC2H086	Transcription factor
FG1G49930	FGSG_10384	GzAPSES004	Transcription factor
FG1G50630	FGSG_10429	GzZC082	Transcription factor
FG1G50760	FGSG_10440	GzbHLH015	Transcription factor
FG1G51090	FGSG_10468	GzZC167	Transcription factor
FG1G51110	FGSG_10470	GzC2H088	Transcription factor
FG1G51710	FGSG_10505	GzZC070	Transcription factor
FG1G51870	FGSG_10517	GzC2H090	Transcription factor
FG1G52240	FGSG_10533	GzZC137	Transcription factor
FG1G52270	FGSG_10536	GzZC069	Transcription factor
FG1G52400	FGSG_10546	GzbZIP022	Transcription factor
FG1G53520	FGSG_10639	GzZC103	Transcription factor
FG1G53770	FGSG_10660	GzZC102	Transcription factor
FG1G53920	FGSG_10674	GzZC101	Transcription factor
FG3G25990	FGSG_10716	GzCCHC011	Transcription factor
FG3G26220	FGSG_10733	GzOB045	Transcription factor
FG3G27290	FGSG_10797	GzOB046	Transcription factor
FG3G27350	FGSG_10800	GzWing024	Transcription factor, histone H1
FG3G27580	FGSG_10812	GzZC100	Transcription factor
FG3G27790	FGSG_10826	GzHMG031	Transcription factor
FG3G27820	FGSG_10829	GzCCCH003	Transcription factor
FG3G28420	FGSG_10868	GzHSF003	Transcription factor
FG3G28780	FGSG_10886	GzWing026	Transcription factor
FG3G28930	FGSG_10891	GzZC013	Transcription factor
FG3G28980	FGSG_10895	GzZC099	Transcription factor
FG3G29260	FGSG_10914	GzZC098	Transcription factor
FG3G29680	FGSG_10944	GzHMG032	Transcription factor
FG3G29730	FGSG_10948	GzAra008	Transcription factor
FG3G30080	FGSG_10977	GzZC010	Transcription factor
FG3G30180	FGSG_10985	GzP53L006	Transcription factor
FG3G31060	FGSG_11051	GzZC011	Transcription factor
FG3G31170	FGSG_11061	GzC2H091	Transcription factor
FG3G31520	FGSG_11093	GzZC092	Transcription factor
FG3G31870	FGSG_11124	GzZC142	Transcription factor
FG3G32620	FGSG_11186	GzZC094	Transcription factor
FG3G33030	FGSG_11216	GzZC143	Transcription factor
FG3G33050	FGSG_11218	GzZC093	Transcription factor
FG3G33560	FGSG_11247	GzZC171	Transcription factor
FG3G33740	FGSG_11262	GzZC096	Transcription factor
FG3G33830	FGSG_11271	GzZC095	Transcription factor
FG3G34850	FGSG_11355	GzZC174	Transcription factor
FG3G34880	FGSG_11358	GzZC173	Transcription factor
FG3G34950	FGSG_11364	GzZC172	Transcription factor
FG3G35230	FGSG_11383	GzC2H092	Transcription factor
FG3G35660	FGSG_11416	GzC2H093	Transcription factor
FG3G36210	FGSG_11462	GzZC012	Transcription factor
FG2G43190	FGSG_11520	GzZC009	Transcription factor
FG2G42710	FGSG_11561	GzZC088	Transcription factor
FG2G15800	FGSG_11623	GzbZIP018	Transcription factor
FG4G31190	FGSG_11624	GzZC005	Transcription factor
FG4G23400	FGSG_11627	GzCCAAT008	Transcription factor
FG1G00720	FGSG_11658	GzbHLH016	Transcription factor
FG1G01360	FGSG_11672	GzZC064	Transcription factor
FG1G02070	FGSG_11683	GzZC160	Transcription factor
FG1G02520	FGSG_11696	GzCCCH004	Transcription factor
FG1G03060	FGSG_11709	GzZC052	Transcription factor
FG1G11490	FGSG_11821	GzZC071	Transcription factor
FG1G16340	FGSG_11891	GzZC158	Transcription factor
FG1G26370	FGSG_12002	GzZC002	Transcription factor
FG1G30500	FGSG_12057	GzC2H096	Transcription factor
FG1G33330	FGSG_12094	GzZC044	Transcription factor
FG1G34420	FGSG_12115	GzZC181	Transcription factor
FG1G36100	FGSG_12134	GzZC043	Transcription factor
FG1G39210	FGSG_12173	GzZC042	Transcription factor
FG2G40080	FGSG_12244	GzZC090	Transcription factor
FG2G38200	FGSG_12264	GzRad003	Transcription factor
FG2G36480	FGSG_12282	GzZC170	Transcription factor
FG2G33280	FGSG_12323	GzHMG034	Transcription factor
FG2G31650	FGSG_12345	GzbZIP019	Transcription factor
FG2G29050	FGSG_12385	GzZC047	Transcription factor
FG2G27900	FGSG_12398	GzZC045	Transcription factor
FG2G19520	FGSG_12528	GzZC063	Transcription factor
FG3G00460	FGSG_12597	GzZC050	Transcription factor
FG3G01300	FGSG_12611	GzZC049	Transcription factor
FG3G03990	FGSG_12660	GzZC048	Transcription factor
FG3G07740	FGSG_12703	GzZC056	Transcription factor
FG3G10350	FGSG_12729	GzZC161	Transcription factor
FG3G11530	FGSG_12742	GzZC054	Transcription factor
FG3G14540	FGSG_12781	GzMyb017	Transcription factor
FG3G15490	FGSG_12798	GzZC057	Transcription factor
FG3G16110	FGSG_12809	GzC2H097	Transcription factor
FG3G16330	FGSG_12813	GzZC134	Transcription factor
FG3G17900	FGSG_12837	GzC2H098	Transcription factor
FG4G04670	FGSG_12973	GzC2H100	Transcription factor
FG4G04760	FGSG_12977	GzCCHC012	Transcription factor
FG4G07120	FGSG_13008	GzZC038	Transcription factor
FG4G12800	FGSG_13098	GzZC037	Transcription factor
FG4G14320	FGSG_13120	GzOB047	Transcription factor
FG4G14610	FGSG_13123	GzC2H102	Transcription factor
FG4G14840	FGSG_13135	GzZC135	Transcription factor
FG4G18450	FGSG_13172	GzZC058	Transcription factor
FG2G11350	FGSG_13313	GzbZIP020	Transcription factor
FG2G11180	FGSG_13314	GzC2H103	Transcription factor
FG2G08450	FGSG_13344	GzZC036	Transcription factor
FG2G05170	FGSG_13386	GzZC035	Transcription factor
FG2G00760	FGSG_13455	GzZC180	Transcription factor
FG2G00730	FGSG_13457	GzZC041	Transcription factor
FG4G36490	FGSG_13492	GzC2H104	Transcription factor
FG4G27220	FGSG_13613	GzJUM005	Transcription factor
FG4G26250	FGSG_13625	GzZC034	Transcription factor
FG4G24710	FGSG_13640	GzWing028	Transcription factor
FG1G49410	FGSG_13746	GzNot002	Transcription factor
FG1G50750	FGSG_13759	GzbZIP021	Transcription factor
FG3G33130	FGSG_13828	GzZC040	Transcription factor
FG3G33110	FGSG_13830	GzZC039	Transcription factor
FG3G27650	FGSG_13911	GzHOMEL041	Transcription factor
FG3G35560	FGSG_13964	GzC2H107	Transcription factor
FG3G33580	FGSG_14003	GzZC179	Transcription factor
FG1G46080	FGSG_10129	FgStuA	asm-1, meiotic silencing
FG1G19260	FGSG_01266	FgRSP-1	Rho guanyl nucleotide exchange factor
FG2G10000	FGSG_08634	FgAREA	Nitrogen response regulator
FG1G31630	FGSG_02083	FgART1	a Zn(II)2Cys6 zinc ﬁnger transcription factor
FG2G30690	FGSG_03874	Fss1	an ENA5 homologue for sodium and lithium tolerance
FG1G44710	FGSG_10043	fgfluG	fluffy genes
FG1G20120	FGSG_01313	fgflbB	fluffy genes
FG4G27780	FGSG_09567	fgflbE	fluffy genes
FG4G15670	FGSG_07407	Fggal83	sucrose non-fermenting 1 protein kinase complex genes
FG1G29840	FGSG_01964	GzCHS5	Chitin synthase
FG1G29790	FGSG_12039	GzCHS7	Chitin synthase
FG3G12530	FGSG_05535	GzGPA1	G-protein alpha subunit 1
FG4G27050	FGSG_09614	GzGPA2	G-protein alpha subunit 2
FG1G43600	FGSG_09988	GzGPA3	G-protein alpha subunit 3
FG2G34200	FGSG_04104	GzGPB1	G-protein beta subunit 1
FG4G08550	FGSG_06969	FBP1	F-box protein: involved in protein degradation
FG3G20070	FGSG_06051	TPS1	Trehalose 6-phosphate synthase
FG4G22730	FGSG_07926	TPS2	trehalose 6-phosphate phosphatase
FG2G11560	FGSG_08719	Myo2	Type II myosin gene
FG4G25500	FGSG_09721	FgEnd1	component of the endocytic machinery
FG4G03070	FGSG_12950	Fgvam7	A SNARE protein
FG4G10430	FGSG_07083	FgMon1	A guanine nucleotide exchange factor of FgRab7
FG1G23120	FGSG_01511	FgRIC8	Proteins of the resistance to inhibitors of cholinesterase 8
FG4G29830	FGSG_09435	FgSHO1	Protein with transmembrane domains and a C-terminal SH3 domain
FG1G44700	FGSG_10042	FgSln1	Osmosensing histidine protein kinase
FG1G42380	FGSG_09903	FgSte7	Dual specificity protein kinase
FG2G34140	FGSG_04101	FgSte50	Protein kinase regulator
FG3G11740	FGSG_05484	FgSte11	Protein kinase
FG3G13910	FGSG_05633	FgMSB2	Mucin family signaling protein
FG4G01160	FGSG_06504	FgRdRp1	Qde-1 RDRP
FG2G11530	FGSG_08716	FgRdRp2	Sad-1 RDRP
FG1G24120	FGSG_01582	FgRdRp3	RDRP
FG2G41500	FGSG_04619	FgRdRp4	RDRP
FG4G35220	FGSG_09076	FgRdRp5	RDRP
FG2G12120	FGSG_08752	FgAgo1	Qde-2 argonaute like
FG1G05190	FGSG_00348	FgAgo2	FgSMS-2, Argonaute-like protein
FG4G35930	FGSG_09025	FgDicer1	Dicer-like protein 1
FG2G38500	FGSG_04408	FgDicer2	Dicer-like protein 2
FG4G16200	FGSG_07445	FgSET1	Histone H3 methyltransferase complex protein
FG1G07580	FGSG_00510	FaTBCA	Tubulin-specific chaperone, Fusarium asiaticum
FG1G09460	FGSG_00639	FaTUA1	a-tubulin 1, Fusarium asiaticum
FG1G05890	FGSG_00397	FaTUA2	a-tubulin 2, Fusarium asiaticum
FG1G21550	FGSG_01410	FgMyo1	myosin I
FG4G14090	FGSG_07310	FgSte12	Transcription factor Ste12
FG1G37230	FGSG_02502	FgERG3A	C-5 sterol desaturase
FG3G04250	FGSG_04994	FgERG3B	Lathosterol oxidase
FG1G29710	FGSG_01959	FgERG5A	Cytochrome p450
FG2G28180	FGSG_03686	FgERG5B	Cytochrome p450
FG4G26100	FGSG_09690	FgFKBP12	Rapamycin binding protein Fkbp12
FG1G21500	FGSG_01408	FgFKBP20	Peptidylprolyl isomerase
FG1G16140	FGSG_01059	FgFKBP54	Fkbp-type peptidyl-prolyl
FG2G02260	FGSG_08133	FgTOR	Phosphatidylinositol 3-kinase TOR2
FG4G24270	FGSG_09800	FgTAP42	TOR signaling pathway regulator
FG4G08430	FGSG_06963	FgTIP41	Type 2a phosphatase activator tip41
FG2G10000	FGSG_08634	FgAREA	Nitrogen response regulator
FG4G24070	FGSG_09815	FgPP2A	Serine threonine-protein phosphatase
FG1G22540	FGSG_01464	FgSIT4	Serine threonine-protein phosphatase
FG3G08650	FGSG_05281	FgPPG1	Serine threonine-protein phosphatase
FG1G02780	FGSG_00186	FgSAT	Serine O-acetyltransferase (SAT)
FG4G23480	FGSG_09855	FgMETB	Cystathionine gamma-synthase
FG4G13840	FGSG_07295	FgMKK1	MAPKK
FG4G31280	FGSG_09339	FgRLM1	MADS-box MEF2 type transcription factor
FG2G34320	FGSG_04111	FgPTC1	Type 2C protein phosphatases (PP2Cs)
FG1G47760	FGSG_10239	FgPTC3	Type 2C protein phosphatases (PP2Cs)
FG3G07550	FGSG_05205	FgPTC5	Type 2C protein phosphatases (PP2Cs)
FG2G32750	FGSG_04026	FgPTC5R	Type 2C protein phosphatases (PP2Cs)
FG3G06740	FGSG_05162	FgPTC6	Type 2C protein phosphatases (PP2Cs)
FG3G13550	FGSG_05611	FgPTC7	Type 2C protein phosphatases (PP2Cs)
FG1G06520	FGSG_00435	FgPTC7R	Type 2C protein phosphatases (PP2Cs)
FG1G22150	FGSG_11955	FgVEA	Velvet complex
FG1G20890	FGSG_01362	FgVELB	Velvet complex
FG1G43990	FGSG_10003	FgERG4	Sterol C-24 reductase
FG4G02640	FGSG_06606	FgERG24A	Sterol C-14 reductase
FG1G35170	FGSG_02346	FgERG24B	Sterol C-14 reductase
FG2G15560	FGSG_08948	FgRRG-1	Response regulator (RR) protein, core element of the HOG pathway
FG3G24940	FGSG_06359	FgRRG-2	Response regulator (RR) protein, core element of the HOG pathway
FG2G33930	FGSG_04092	cyp51A	Sterol 14a-demethylase (CYP51)
FG1G15300	FGSG_01000	cyp51B	Sterol 14a-demethylase (CYP51)
FG3G30720	FGSG_11024	cyp51C	Sterol 14a-demethylase (CYP51)
FG2G34480	FGSG_04123	FgNoxR	a regulatory subunit of NADPH oxidases
FG3G28570	FGSG_10873	rab1	Rab GTPases
FG1G23390	FGSG_01534	rab2	Rab GTPases
FG1G12310	FGSG_00808	rab4	Rab GTPases
FG3G11960	FGSG_05501	rab5	Rab GTPases
FG1G10190	FGSG_11808	rab5	Rab GTPases
FG4G28030	FGSG_09550	yptA	Rab GTPases
FG1G36850	FGSG_02479	rab6	Rab GTPases
FG3G06450	FGSG_05141	rab7	Rab GTPases
FG3G22730	FGSG_06209	rab8	Rab GTPases
FG2G37270	FGSG_04327	rab11	Rab GTPases
FG4G17880	FGSG_07573	rabX	Rab GTPases
FG4G10630	FGSG_07097	Htf1	conserved homeobox transcription factor
FG2G33460	FGSG_04068	FgRho2	Rho GTPase
FG1G02500	FGSG_00170	FgRho3	Rho GTPase
FG1G04500	FGSG_00304	FgRho4	Rho GTPase
FG3G11160	FGSG_05447	FgCdc42	Rho GTPase
FG2G14060	FGSG_08857	FgRac1	Rho GTPase
FG4G08360	FGSG_06957	FgCla4	Kinase
FG2G08990	FGSG_08572	FgRgf1	Rho1 GEF
FG2G08940	FGSG_08568	FgRgf3	Rho4 GEF
FG3G08540	FGSG_05273	FgBud3	Rho4 GEF
FG3G19600	FGSG_06016	FgDck1	putative Rac1 GEF
FG1G31020	FGSG_02040	ELP3	catalase gene
FG4G01840	FGSG_06554	fca1	catalase gene
FG4G04780	FGSG_06733	fca2	catalase gene
FG2G17360	FGSG_02881	fca4	catalase gene
FG4G02530	FGSG_06596	fca5	catalase gene
FG2G18630	FGSG_02974	fca6	catalase gene
FG2G30340	FGSG_12369	fca7	catalase gene
FG1G49410	FGSG_13746	FgNOT3	Ccr4-Not complex
FG3G05860	FGSG_12685	FgNOT2	Ccr4-Not complex
FG4G33150	FGSG_09233	FgNOT4	Ccr4-Not complex
FG2G11590	FGSG_08721	FgSOD1	Cytoplasmic Cu-Zn superoxide dismutase
FG4G16570	FGSG_07469	FaMyo2B	myosin Myo1
FG2G11560	FGSG_08719	Famyo2	myosin Myo2
FG1G29770	FGSG_01963	FgPDK1	pyruvate dehydrogenase kinase 1
FG2G35830	FGSG_04220	FgSWI6	Transcription Cofactor
FG3G09200	FGSG_05315	FgCdc3	Septins, GTP-binding proteins that regulate cell polarity, cytokinesis and cell morphogenesis
FG3G19830	FGSG_06035	FgCdc10	Septins, GTP-binding proteins that regulate cell polarity, cytokinesis and cell morphogenesis
FG4G30030	FGSG_09421	FgCdc11	Septins, GTP-binding proteins that regulate cell polarity, cytokinesis and cell morphogenesis
FG4G15310	FGSG_07380	FgCdc12	Septins, GTP-binding proteins that regulate cell polarity, cytokinesis and cell morphogenesis
FG3G09200	FGSG_05315	FgCdc3	Septins, GTP-binding proteins that regulate cell polarity, cytokinesis and cell morphogenesis
FG4G15310	FGSG_07380	FgCdc12	Septins, GTP-binding proteins that regulate cell polarity, cytokinesis and cell morphogenesis
FG1G47350	FGSG_10212	FgCPP1	cerato-platanin proteins
FG3G32860	FGSG_11205	FgCPP2	cerato-platanin proteins
FG3G17930	FGSG_05898	FgPLC1	Phospholipase C (PLC) is an important phospholipid hydrolase
FG2G12890	FGSG_08790	FgPLC2	Phospholipase C (PLC) is an important phospholipid hydrolase
FG4G04190	FGSG_06693	FgPLC3	Phospholipase C (PLC) is an important phospholipid hydrolase
FG2G30880	FGSG_03886	FgPLC4	Phospholipase C (PLC) is an important phospholipid hydrolase
FG3G05220	FGSG_05060	FgPLC5	Phospholipase C (PLC) is an important phospholipid hydrolase
FG2G18740	FGSG_02980	FgPLC6	Phospholipase C (PLC) is an important phospholipid hydrolase
FG1G10020	FGSG_00675	FgLEU2A	3-isopropylmalate dehydrogenase (IPMD)
FG1G53890	FGSG_10671	FgLEU2B	3-isopropylmalate dehydrogenase (IPMD)
FG1G51050	FGSG_10464	FSL1	Fusarielin Biosynthetic Gene Cluster
FG1G51040	FGSG_10463	FSL2	Fusarielin Biosynthetic Gene Cluster
FG1G51020	FGSG_10461	FSL4	Fusarielin Biosynthetic Gene Cluster
FG4G27810	FGSG_09564	FgCCL1	a subunit of the COMPASS complex responsible for methylating lysine 4 of histone H3 (H3K4me)
FG1G33290	FGSG_02202	FgLPMO9A	Lytic polysaccharide monooxygenases (LPMOs)
FG1G13820	FGSG_00899	FGRRES_15795 KMT6	Histone H3 K27 Methyltransferase KMT6
FG4G14090	FGSG_07310	Fgmst12	STE-like transcription factor
FG1G41240	FGSG_02756	FgVPS35	retromer complex
FG1G17420	FGSG_01155	FgVPS26	retromer complex
FG1G23620	FGSG_01552	FgVPS29	retromer complex
FG4G27270	FGSG_09600	FgVPS17	retromer complex
FG1G30560	FGSG_02011	FgVPS5	retromer complex
FG1G09150	FGSG_00615	FgVPS10	retromer complex receptor
FG3G24710	FGSG_06346	FgVPS74
FG4G06260	FGSG_06821	FgVPS
FG2G08540	FGSG_08545	FgVPS
FG4G08260	FGSG_06950	FgSNX41
FG1G47210	FGSG_10203	FgOXP1
FG3G02820	FGSG_04902	FgOXP2
FG3G08370	FGSG_05261	Fgbem1	bud emergence mediator BEM1
FG1G42570	FGSG_09917	Fgspo14	phospholipase D
FG2G15370	FGSG_08932	Fgsnx3	sorting nexin protein
FG4G14980	FGSG_13137	Fgypr097	sorting nexin protein
FG1G38520	FGSG_02586	Fgykr078	sorting nexin protein
FG1G46890	FGSG_10187	Fgsnx19	sorting nexin protein
FG4G32270	FGSG_13543	Fgmdm1	sorting nexin protein
FG1G40420	FGSG_12183	Fgmvp1	sorting nexin protein
FG4G34210	FGSG_09157	Fgsnx4	sorting nexin protein
FG4G08260	FGSG_06950	Fgsnx41	sorting nexin protein
FG2G08410	FGSG_08537	FgSnc1	sorting nexin protein
FG4G29900	FGSG_09428	FgRav2, FGRRES_17209	yeast Rav2 homologue, contains a ROGDI like leucine zipper domain
FG1G39700	FGSG_02668	FgLAI12	Linoleic acid isomerase gene
FG2G23720	FGSG_03347	FgPTR2A	Proton coupled di-peptide transporters
FG4G12500	FGSG_07209	FgPTR2B	Proton coupled di-peptide transporters
FG2G16830	FGSG_02839	FgPTR2C	Proton coupled di-peptide transporters
FG2G37470	FGSG_12272	FgVPS39	FgVps39-FgVam7-FgSso1 complex mediates vesicle trafficking
FG1G14640	FGSG_00950	FgSSO1	FgVps39-FgVam7-FgSso1 complex mediates vesicle trafficking
FG4G03070	FGSG_12950	FgVam7	FgVps39-FgVam7-FgSso1 complex mediates vesicle trafficking
FG3G30530	FGSG_11011	pg1	Endo-polygalacturonases
FG1G47210	FGSG_10203	FgOXP1	5-oxoprolinase
FG3G02820	FGSG_04902	FgOXP2	5-oxoprolinase
FG1G42570	FGSG_09917	FgPLD1	Phospholipase D (PLD), an important phospholipid hydrolase
FG1G29980	FGSG_01973	FgPLD2	Phospholipase D (PLD), an important phospholipid hydrolase
FG3G22150	FGSG_06175	FgPLD3	Phospholipase D (PLD), an important phospholipid hydrolase
FG1G08460	FGSG_00569	FgPR-1L-1	non-plant pathogenesis-related (PR-1) like proteins
FG1G41020	FGSG_02744	FgPR-1L-2	non-plant pathogenesis-related (PR-1) like proteins
FG2G20480	FGSG_03109	FgPR-1L-3	non-plant pathogenesis-related (PR-1) like proteins
FG2G23160	FGSG_03312	FgPR-1L-4	non-plant pathogenesis-related (PR-1) like proteins
FG4G01840	FGSG_06554	FCA1	Haem peroxidase, Catalase
FG4G04780	FGSG_06733	FCA2	Haem peroxidase, Catalase
FG2G17360	FGSG_02881	FCA4	Haem peroxidase, Catalase
FG4G02530	FGSG_06596	FCA5	Haem peroxidase, Catalase
FG2G18630	FGSG_02974	FCA6	Haem peroxidase,Catalase-peroxidase
FG2G30340	FGSG_12369	FCA7	Haem peroxidase,Catalase-peroxidase
FG1G18910	FGSG_01245	FPX1	Haem peroxidase,Cytochrome c peroxidase
FG1G53110	FGSG_10606	FPX2	Haem peroxidase,Cytochrome c peroxidase
FG2G38960	FGSG_04434	FPX3	Haem peroxidase,Hybrid ascorbate-cytochrome c peroxidase
FG2G28440	FGSG_03708	FPX5	Haem peroxidase, Haloperoxidase
FG1G35120	FGSG_02341	FPX7	Haem peroxidase, Haloperoxidase
FG2G14940	FGSG_08911	FPX8	Haem peroxidase, Haloperoxidase
FG2G24860	FGSG_03436	FPX9	Haem peroxidase, Haloperoxidase
FG1G39700	FGSG_02668	FPX11	Haem peroxidase, Linoleate diol synthase (PGHS-like)
FG3G29890	FGSG_10960	FPX12	Haem peroxidase, Linoleate diol synthase (PGHS-like)
FG3G32130	FGSG_11146	FPX13	Haem peroxidase, Linoleate diol synthase (PGHS-like)
FG1G11310	FGSG_00739	NOXA	Haem peroxidase,NADPH oxidase superfamily
FG3G27500	FGSG_10807	NOXB	Haem peroxidase,NADPH oxidase superfamily
FG3G32740	FGSG_11195	NOXC	Haem peroxidase,NADPH oxidase superfamily
FG4G17460	FGSG_07536	FPX14	Non-haem peroxidase, 1-cysteine peroxiredoxin
FG2G21310	FGSG_03180	FPX15	Non-haem peroxidase, Typical 2-cysteine peroxiredoxin
FG1G48620	FGSG_10296	FPX16	Non-haem peroxidase, Atypical 2-cysteine peroxiredoxin (type Q, BCP)
FG2G10830	FGSG_08677	FPX17	Non-haem peroxidase, Atypical 2-cysteine peroxiredoxin (type II, type V)
FG1G05270	FGSG_00353	FPX18	Non-haem peroxidase, Atypical 2-cysteine peroxiredoxin (type II, type V)
FG1G27170	FGSG_01796	FPX19	Non-haem peroxidase, Carboxymuconolactone decarboxylase
FG1G44670	FGSG_10039	FPX20	Non-haem peroxidase, Carboxymuconolactone decarboxylase
FG3G21690	FGSG_06150	FPX21	Non-haem peroxidase, Fungal–bacterial glutathione peroxidase
FG3G20420	FGSG_06075	FgVPS41	HOPS (the homotypic fusion and vacuolar protein sorting complex) subunit
FG1G45070	FGSG_10066	FgYCK3	a vacuolar type I casein kinase, regulates vesicle fusion in the AP-3 pathway
FG1G12340	FGSG_00811	FgAQP1	Aquaporins
FG2G22310	FGSG_03248	FgAQP2	Aquaporins
FG2G28090	FGSG_03680	FgAQP3	Aquaporins
FG2G29380	FGSG_03780	FgAQP4	Aquaporins
FG3G27670	FGSG_10816	FgAQP5	Aquaporins
FG1G09900	FGSG_00666	FgPex13	docking machinery components, peroxisomes
FG4G32640	FGSG_09263	FgPex14	docking machinery components, peroxisomes
FG2G37290	FGSG_04329	FgPex33	docking machinery components, peroxisomes
FG4G33200	FGSG_09229	FgRrd1	activators of type 2A phosphatases (PP2A)
FG1G16610	FGSG_01092	FgRrd2	activators of type 2A phosphatases (PP2A)
FG1G04140	FGSG_00280	FgGCN5	Histone Acetyltransferases
FG4G36400	FGSG_13497	FgRTT109	Histone Acetyltransferases
FG3G19990	FGSG_06047	FgSAS2	Histone Acetyltransferases
FG2G07500	FGSG_08481	FgSAS3	Histone Acetyltransferases
FG2G34590	FGSG_04130	FgNde1	external NADH dehydrogenase
FG1G01030	FGSG_00060	FgKP4L-1	homolog of KP4 killer toxin protein in Ustilago maydis
FG1G01040	FGSG_00061	FgKP4L-2	homolog of KP4 killer toxin protein in Ustilago maydis
FG1G01050	FGSG_00062	FgKP4L-3	homolog of KP4 killer toxin protein in Ustilago maydis
FG1G52450	FGSG_10551	FgKP4L-4	homolog of KP4 killer toxin protein in Ustilago maydis
FG1G02060	FGSG_00145	FgLDHL1	l-lactate dehydrogenase
FG2G28450	FGSG_03709	FgLDHL2	l-lactate dehydrogenase FGSG_16220
FG2G27770	FGSG_03657	FgShy1	salicylate 1-monooxygenase, salicylic acid (SA)-degrading enzyme
FG2G01940	FGSG_08116	FgNahG	salicylate hydroxylase
FG4G14350	FGSG_07325	FgABCC9	ABC-C (ABC transporter family C) transporter
FG2G19710	FGSG_03054	Arb93A	exo-1, 5-α-L-arabinanase
FG2G27020	FGSG_03598	Arb93B	exo-1, 5-α-L-arabinanase
FG1G13260	FGSG_00871	FgTRR	Thioredoxin Reductase
FG1G12550	FGSG_00824	FgAP2α	subunit of endocytic cargo adaptor complex
FG4G25300	FGSG_09735	FgAP2β	subunit of endocytic cargo adaptor complex
FG3G05760	FGSG_05093	FgAP2σ	subunit of endocytic cargo adaptor complex
FG1G31990	FGSG_02105	FgAP2μ	subunit of endocytic cargo adaptor complex
FG1G28720	FGSG_01890	FgPep12	t-SNARE protein associated with FgVam7
FG4G25300	FGSG_09735	FgAP2β	AP-2 complex
FG1G12550	FGSG_00824	FgAP2α	AP-3 complex
FG1G31990	FGSG_02105	FgAP2mu	AP-4 complex
FG3G05760	FGSG_05093	FgAP2σ	AP-5 complex
FG1G36720	FGSG_02471	FgMed1	the A. nidulans MedA ortholog
FG1G31240	FGSG_02056	FgILV3A	Dihydroxyacid dehydratase
FG1G40440	FGSG_02717	FgILV3B	Dihydroxyacid dehydratase
FG4G01330	FGSG_06517	FgILV3C	Dihydroxyacid dehydratase
FG4G10700	FGSG_07104	FgPEX1	peroxins, proteins involved in peroxisomal biogenesis
FG4G10380	FGSG_07078	FgPEX10	peroxins, proteins involved in peroxisomal biogenesis
FG1G23670	FGSG_01555	FgTfmI	b-ZIP transcription factor
FG1G26780	FGSG_01763	FgHyd1	Hydrophobins (HPs) are small secreted fungal proteins possibly involved in several processes such as formation of fungal aerial structures, attachment to hydrophobic surfaces, interaction with the environment and protection against the host defense system.
FG1G26790	FGSG_01764	FgHyd2	Hydrophobins (HPs) are small secreted fungal proteins possibly involved in several processes such as formation of fungal aerial structures, attachment to hydrophobic surfaces, interaction with the environment and protection against the host defense system.
FG4G35330	FGSG_09066	FgHyd3	Hydrophobins (HPs) are small secreted fungal proteins possibly involved in several processes such as formation of fungal aerial structures, attachment to hydrophobic surfaces, interaction with the environment and protection against the host defense system.
FG2G31780	FGSG_03960	FgHyd4	Hydrophobins (HPs) are small secreted fungal proteins possibly involved in several processes such as formation of fungal aerial structures, attachment to hydrophobic surfaces, interaction with the environment and protection against the host defense system.
FG1G27550	FGSG_01831	FgHyd5	Hydrophobins (HPs) are small secreted fungal proteins possibly involved in several processes such as formation of fungal aerial structures, attachment to hydrophobic surfaces, interaction with the environment and protection against the host defense system.
FG1G51670	FGSG_10503	FgVPS60	ESCRT-III accessory proteins
FG3G05780	FGSG_05094	FgIST1	ESCRT-III accessory proteins
FG2G15840	FGSG_12578	FgDID2	ESCRT-III accessory proteins
FG3G09010	FGSG_05304	FgHLTF1	a histone-like transcription factor
FG1G17840	FGSG_01176	FgSR	A phosphorylated transcription factor
FG1G39540	FGSG_02656	FgVPS23	ESCRT-I complex
FG1G04350	FGSG_00291	FgVPS28	ESCRT-I complex
FG2G34440	FGSG_04120	FgVPS22	ESCRT-II complex
FG2G06040	FGSG_08401	FgVPS25	ESCRT-II complex
FG3G08410	FGSG_05263	FgVPS36	ESCRT-II complex
FG3G28710	FGSG_10883	FgVPS20	ESCRT-III complex
FG2G34330	FGSG_04112	FgVPS2	ESCRT-III complex
FG3G27860	FGSG_10832	FgVPS24	ESCRT-III complex
FG1G45430	FGSG_10092	FgVPS32	ESCRT-III complex
FG3G30220	FGSG_13878	nrps5	fg3_54 cluster for fusaoctaxin A
FG3G30240	FGSG_10990	nrps9	fg3_54 cluster for fusaoctaxin A
FG3G30290	FGSG_10995	fgm5	fg3_54 cluster for fusaoctaxin A
FG3G30280	FGSG_10994	fgm4	fg3_54 cluster for fusaoctaxin A
FG3G30270	FGSG_10993	fgm3	fg3_54 cluster for fusaoctaxin A
FG3G30260	FGSG_10992	fgm2	fg3_54 cluster for fusaoctaxin A
FG3G30250	FGSG_10991	fgm1	fg3_54 cluster for fusaoctaxin A
FG3G30230	FGSG_10989	fgm9	fg3_54 cluster for fusaoctaxin A
FG3G26160	FGSG_10728	FgAMA1	a meiosis-specific activator of APC/C
FG2G11660	FGSG_08726	FgPAL1	pal1 cell morphology protein
FG2G12190	FGSG_08757	FgACF2	an intracellular beta‐1,3‐endoglucanase induced during budding, wall growth and ascospore formation
FG4G17690	FGSG_07555	FgTGL4	patatin-like phospholipase
FG4G06700	FGSG_06857	FgPEX4	peroxins, proteins involved in peroxisomal biogenesis
FG4G02300	FGSG_06580	FgACC1	Acetyl-CoA carboxylase
FG1G13200	FGSG_00866	FgPAH1	Mg2+-dependent phosphatidate (PA) phosphatase
FG1G48700	FGSG_10302	FgNEM1	Probable catalytic subunit of Nem1p-Spo7p phosphatase holoenzyme
FG3G04500	FGSG_05009	FgSPO7	Putative regulatory subunit of Nem1p-Spo7p phosphatase holoenzyme
FG1G30610	FGSG_02016	FgARE1	Acyl-CoA:sterol acyltransferase
FG1G41760	FGSG_09863	FgARE2	Acyl-CoA:sterol acyltransferase
