# Supplementary material for: Novel Endophytic Pseudescherichia sp. GSE25 Strain Significantly Controls Fusarium graminearum and Reduces Deoxynivalenol in Wheat
Source: Toxins (Basel). 2023 Dec 15;15(12):702. doi: 10.3390/toxins15120702 (PMC10747052; doi:10.3390/toxins15120702)
Supplement: Supplementary file 1 [file toxins-15-00702-s001.zip › Table S4.xlsx]

## Sheet: Sheet1
Table S4. A total of 72 Enterobacteriaceae species genome sequences used to construct phylogenetic tree.
NO.	Enterobacteriaceae species	Genus Clade
1	Citrobacter werkmanii NBRC 105721	Escherichia clade
2	Citrobacter youngae ATCC 2922
3	Citrobacter freundii ATCC 8090T
4	Citrobacter braakii GTA-CB04
5	Citrobacter pasteurii CIP 55.13T
6	Citrobacter koseri ATCC BAA-895
7	Citrobacter amalonaticus Y19
8	Citrobacter rodentium ATCC 51459T
9	Citrobacter sedlakii NBRC 105722
10	Salmonella enterica LT2T
11	Salmonella bongori NCTC 12419T
12	Escherichia fergusonii ATCC 35469T
13	Escherichia marmotae HT073016T
14	Eschenchia albertii KF1
15	Shigella dysenteriae Sd 197
16	Escherichia coli K12 substr. MG1655
17	Shigella flexneri 2a str. 301
18	Shigella boydii CDC 3083-94
19	Shigella sonnei 53G
20	Shimwellia blattae DSM 4481 T
21	Kluyvera intermedia NBRC 102594T	Klebsiella clade
22	Kluyvera ascorbata ATCC 33433T
23	Klebsiella quasipneumoniae 01A030T
24	Klebsiella aerogenes KCTC 2190 T
25	Klebsiella michiganensis E718
26	Klebsiella pneumoniae ATCC 13883T	Pseudescherichia clade
27	Klebsiella variicola DSM 15968 T
28	Raoultella planticola ATCC 33531 T
29	Klebsiella oxytoca CAV1374
30	Enterobacter lignolyticus SCF1
31	Pluralibacter gergoviae ATCC33028T
32	Atlantibacter hermanni NBRC 105704 T
33	Pseudescherichia vulneris NBRC 102420T
34	Leclercia adecarboxylata ATCC 23216T	Enterobacter clade:
35	Lelliottia amnigena NBRC 105700 T
36	Enterobacter soli ATCC BAA-2102 T
37	Enterobacter cancerogenous ATCC 35316
38	Enterobacter asburiae ATCC 35953 T
39	Enterobacter mori LMG 25706 T
40	Enterobacter kobei DSM 13645 T
41	Enterobacter cloacae ATCC 13047T
42	Enterobacter ludvvigii EN-119T
43	Kosakonia cowanii JCM 10956 T	Kosakonia clade
44	Kosakonia sacchari SP1 T
45	Kosakonia radicincitans DSM 16656 T
46	Kosakonia oryzae Ola 51 T
47	Cronobacter malontics LMG 23826 T	Cronobacter clade
48	Cronobacter sakazakii ATCC 29544 T
49	Cronobacter universalis NCTC 9529 T
50	Cronobacter condimenti 1330 T
51	Cronobacter muytjensii ATCC 51329 T
52	Cronobacter dublinensis LMG 23823 T
53	Franconibacter helveticus LMG 23732 T
54	Siccibacter colletis 1383 T
55	Siccibacter turicensis LMG 23730 T
56	Cedecea davisae DSM 4568 T	Cedecea clade
57	Cedecea neteri ATCC 33855 T
58	Buttiauxella ferragutiae ATCC 51602 T
59	Buttiauxella agrestis ATCC 33320 T
60	Buttiauxella brennerae ATCC 51605 T
61	Buttiauxella gaviniae ATCC 51604 T
62	Buttiauxella noackiae ATCC 51607 T
63	Dickeya zeae NCPPB 2538T	Others
64	Arsenophonus nasoniae DSM 15247 T
65	Hafnia alvei ATCC 1337T
66	Kluyvera georgiana ATCC 51603T
67	Lelliottia nimipressuralis CIP 104980 T
68	Enterobacter massiliensis JC163T
69	Citrobacter farmeri GTC 1319
70	Trabulsiella guamensis ATCC 49490T
71	Trabulsiella odontotermitis TBO2.3
72	Yokenella regensburgei ATCC 49455T
